# Supplementary material for: N-[4-Cyano-3-(trifluoro­meth­yl)phen­yl]-2-eth­oxy­benzamide
Source: Acta Crystallogr Sect E Struct Rep Online. 2010 Jun 5;66(Pt 7):o1533. doi: 10.1107/S1600536810019811 (PMC3006830; doi:10.1107/S1600536810019811)
Supplement: Supplementary file 1 [file e-66-o1533-sup1.cif]

##############################################################################
###                                                                        ###
###        Electronic paper (Acta Crystallographica Section E)             ###
###                                                                        ###
##############################################################################
#                                                                            #
# This CIF contains the data in a paper accepted for publication in Acta     #
# Crystallographica Section E. It conforms to the requirements of Notes      #
# for Authors for Section E, and has been peer reviewed under the auspices   #
# of the IUCr Commission on Journals.                                        #
#                                                                            #
# Full details of the Crystallographic Information File format               #
# are given in the paper "The Crystallographic Information File (CIF):       #
# a New Standard Archive File for Crystallography" by S. R. Hall, F. H.      #
# Allen and I. D. Brown [Acta Cryst. (1991), A47, 655-685].                  #
#                                                                            #
# The current version of the core CIF dictionary is obtainable from          #
# ftp://ftp.iucr.org/pub/cif_core.dic. The current version number is 2.4.    #
#                                                                            #
# Software is freely available for graphical display of the structure(s) in  #
# this CIF.  For information consult the CIF home page http://www.iucr.org/  #
# cif/home.html                                                              #
#                                                                            #
# This file may be used for bona fide research purposes within the           #
# scientific community so long as proper attribution is given to the journal # 
# article from which it was obtained.                                        #
#                                                                            #
##############################################################################
                                             
data_I
_audit_creation_method     SHELXL-97
_chemical_name_systematic
;
<i>N</i>-(4-cyano-3-(trifluromethyl)phenyl)-2-ethoxybenzamide
;
_chemical_name_common     ?
_chemical_formula_moiety     'C17 H13 F3 N2 O2'
_chemical_formula_sum     'C17 H13 F3 N2 O2'
_chemical_formula_iupac     'C17 H13 F3 N2 O2'
_chemical_formula_weight     334.29
_chemical_melting_point     ?
_symmetry_cell_setting     monoclinic
_symmetry_space_group_name_H-M     'P 21/n'
_symmetry_space_group_name_Hall     '-P 2yn'
loop_
    _symmetry_equiv_pos_as_xyz
    'x, y, z'
    '-x+1/2, y+1/2, -z+1/2'
    '-x, -y, -z'
    'x-1/2, -y-1/2, z-1/2'
_cell_length_a     10.5010(13)
_cell_length_b     12.8830(16)
_cell_length_c     11.6130(14)
_cell_angle_alpha     90.00
_cell_angle_beta     101.653(6)
_cell_angle_gamma     90.00
_cell_volume     1538.7(3)
_cell_formula_units_Z     4
_cell_measurement_reflns_used     ?
_cell_measurement_theta_min     ?
_cell_measurement_theta_max     ?
_cell_measurement_temperature     293(2)
_exptl_crystal_description     'block'
_exptl_crystal_colour     'colorless'
_exptl_crystal_size_max     .32
_exptl_crystal_size_mid     .30
_exptl_crystal_size_min     .27
_exptl_crystal_density_diffrn     1.443
_exptl_crystal_density_meas     ?
_exptl_crystal_density_method     'not measured'
_exptl_crystal_F_000     688
_exptl_absorpt_coefficient_mu     0.120
_exptl_absorpt_correction_type     none
_exptl_absorpt_process_details     none
_exptl_absorpt_correction_T_min     ?
_exptl_absorpt_correction_T_max     ?
_exptl_special_details
;
;
_diffrn_ambient_temperature     293(2)
_diffrn_radiation_type     MoK\a
_diffrn_radiation_wavelength     0.71073
_diffrn_radiation_source     'fine-focus sealed tube'
_diffrn_radiation_monochromator     graphite
_diffrn_measurement_device_type     'MacScience DIPLabo 32001'
_diffrn_measurement_method     '\w scan'
_diffrn_detector_area_resol_mean     10.0
_diffrn_reflns_number     5043
_diffrn_reflns_av_R_equivalents     0.0356
_diffrn_reflns_av_sigmaI/netI     0.0404
_diffrn_reflns_theta_min     2.39
_diffrn_reflns_theta_max     25.03
_diffrn_reflns_theta_full     25.03
_diffrn_measured_fraction_theta_max     0.990
_diffrn_measured_fraction_theta_full     0.990
_diffrn_reflns_limit_h_min     -12
_diffrn_reflns_limit_h_max     12
_diffrn_reflns_limit_k_min     -15
_diffrn_reflns_limit_k_max     15
_diffrn_reflns_limit_l_min     -13
_diffrn_reflns_limit_l_max     13
_diffrn_standards_number     0
_diffrn_standards_interval_count     ?
_diffrn_standards_interval_time     ?
_diffrn_standards_decay_%     ?
_refine_special_details
;
Refinement of <i>F</i>^2^ against ALL reflections. The weighted <i>R</i>-factor
<i>wR</i> and goodness of fit <i>S</i> are based on <i>F</i>^2^, conventional
<i>R</i>-factors <i>R</i> are based on <i>F</i>, with <i>F</i> set to zero for
negative <i>F</i>^2^. The threshold expression of <i>F</i>^2^ >
\s(<i>F</i>^2^) is used only for calculating <i>R</i>-factors(gt) <i>etc</i>.
and is not relevant to the choice of reflections for refinement.
<i>R</i>-factors based on <i>F</i>^2^ are statistically about twice as large
as those based on <i>F</i>, and <i>R</i>- factors based on ALL data will be
even larger.
;
_reflns_number_total     2704
_reflns_number_gt     1896
_reflns_threshold_expression     I>2sigma(I)
_refine_ls_structure_factor_coef     Fsqd
_refine_ls_matrix_type     full
_refine_ls_R_factor_all     0.0735
_refine_ls_R_factor_gt     0.0492
_refine_ls_wR_factor_gt     0.1462
_refine_ls_wR_factor_ref     0.1764
_refine_ls_goodness_of_fit_ref     1.022
_refine_ls_restrained_S_all     1.022
_refine_ls_number_reflns     2704
_refine_ls_number_parameters     217
_refine_ls_number_restraints     0
_refine_ls_hydrogen_treatment     constr
_refine_ls_weighting_scheme     calc
_refine_ls_weighting_details
         'calc w=1/[\s^2^(Fo^2^)+(0.1179P)^2^+0.0000P] where P=(Fo^2^+2Fc^2^)/3'
_atom_sites_solution_hydrogens     geom
_atom_sites_solution_primary     direct
_atom_sites_solution_secondary     difmap
_refine_ls_shift/su_max     0.001
_refine_ls_shift/su_mean     0.000
_refine_diff_density_max     0.239
_refine_diff_density_min     -0.192
_refine_ls_extinction_method     none
_refine_ls_extinction_coef     ?
loop_
    _atom_type_symbol
    _atom_type_description
    _atom_type_scat_dispersion_real
    _atom_type_scat_dispersion_imag
    _atom_type_scat_source
    'C' 'C' 0.0033 0.0016
                         'International Tables Vol C Tables 4.2.6.8 and 6.1.1.4'
    'H' 'H' 0.0000 0.0000
                         'International Tables Vol C Tables 4.2.6.8 and 6.1.1.4'
    'O' 'O' 0.0106 0.0060
                         'International Tables Vol C Tables 4.2.6.8 and 6.1.1.4'
    'N' 'N' 0.0061 0.0033
                         'International Tables Vol C Tables 4.2.6.8 and 6.1.1.4'
    'F' 'F' 0.0171 0.0103
                         'International Tables Vol C Tables 4.2.6.8 and 6.1.1.4'
_computing_data_collection     'XPRESS (MacScience, 2002)'
_computing_cell_refinement     'SCALEPACK (Otwinowski & Minor, 1997)'
_computing_data_reduction     'DENZO (Otwinowski & Minor, 1997) and SCALEPACK'
_computing_structure_solution     'SHELXS97 (Sheldrick, 2008)'
_computing_structure_refinement     'SHELXL97 (Sheldrick, 2008)'
_computing_molecular_graphics
                               'PLATON (Spek, 2009) and ORTEPII (Johnson, 1976)'
_computing_publication_material     'SHELXL97 (Sheldrick, 2008)'
loop_
    _atom_site_type_symbol
    _atom_site_label
    _atom_site_fract_x
    _atom_site_fract_y
    _atom_site_fract_z
    _atom_site_U_iso_or_equiv
    _atom_site_adp_type
    _atom_site_calc_flag
    _atom_site_refinement_flags
    _atom_site_occupancy
    _atom_site_disorder_assembly
    _atom_site_disorder_group
    N N7 0.87506(17) 0.12966(13) 0.60529(15) 0.0493(5) Uani d . 1 . .
    H H1 0.8991 0.0685 0.6519 0.059 Uiso d R 1 . .
    O O24 0.7968(2) 0.17185(12) 0.41408(15) 0.0740(6) Uani d . 1 . .
    O O15 0.89269(17) -0.07252(11) 0.65288(15) 0.0610(5) Uani d . 1 . .
    F F21 0.75451(17) 0.57018(11) 0.62234(16) 0.0844(5) Uani d . 1 . .
    F F22 0.79874(19) 0.49654(12) 0.47046(14) 0.0996(7) Uani d . 1 . .
    C C6 0.9373(2) 0.23273(17) 0.7779(2) 0.0566(6) Uani d . 1 . .
    H H6 0.9602 0.1701 0.8220 0.068 Uiso d R 1 . .
    C C14 0.8480(2) -0.09241(16) 0.5358(2) 0.0513(6) Uani d . 1 . .
    C C5 0.8896(2) 0.22760(15) 0.6581(2) 0.0474(5) Uani d . 1 . .
    C C9 0.8176(2) -0.00775(16) 0.45831(19) 0.0489(5) Uani d . 1 . .
    C C2 0.9212(2) 0.41873(16) 0.7744(2) 0.0537(6) Uani d . 1 . .
    C C8 0.8285(2) 0.10574(17) 0.4903(2) 0.0501(6) Uani d . 1 . .
    F F23 0.94844(17) 0.57372(11) 0.59172(17) 0.0881(6) Uani d . 1 . .
    C C10 0.7724(2) -0.0286(2) 0.3392(2) 0.0608(6) Uani d . 1 . .
    H H13 0.7506 0.0277 0.2847 0.073 Uiso d R 1 . .
    C C4 0.8589(2) 0.31994(16) 0.5946(2) 0.0516(6) Uani d . 1 . .
    H H14 0.8274 0.3167 0.5111 0.062 Uiso d R 1 . .
    C C18 0.9345(2) 0.51680(19) 0.8361(2) 0.0638(6) Uani d . 1 . .
    C C1 0.9528(2) 0.32671(18) 0.8361(2) 0.0602(6) Uani d . 1 . .
    H H16 0.9846 0.3279 0.9196 0.072 Uiso d R 1 . .
    C C3 0.8748(2) 0.41397(16) 0.6531(2) 0.0519(6) Uani d . 1 . .
    C C13 0.8323(3) -0.19283(18) 0.4910(2) 0.0645(7) Uani d . 1 . .
    H H18 0.8507 -0.2510 0.5433 0.077 Uiso d R 1 . .
    N N19 0.9424(3) 0.59476(17) 0.8833(2) 0.0817(7) Uani d . 1 . .
    C C20 0.8439(3) 0.51243(18) 0.5837(2) 0.0641(7) Uani d . 1 . .
    C C16 0.9363(3) -0.15806(18) 0.7317(2) 0.0650(7) Uani d . 1 . .
    H H21A 0.8635 -0.2019 0.7358 0.078 Uiso d R 1 . .
    H H21B 1.0002 -0.1970 0.7014 0.078 Uiso d R 1 . .
    C C11 0.7590(3) -0.1291(2) 0.2959(2) 0.0684(7) Uani d . 1 . .
    H H22 0.7290 -0.1410 0.2133 0.082 Uiso d R 1 . .
    C C12 0.7889(3) -0.2104(2) 0.3733(3) 0.0699(7) Uani d . 1 . .
    H H23 0.7802 -0.2804 0.3444 0.084 Uiso d R 1 . .
    C C17 0.9919(3) -0.1132(2) 0.8500(2) 0.0771(8) Uani d . 1 . .
    H H24A 1.0226 -0.1674 0.9054 0.092 Uiso d R 1 . .
    H H24B 0.9264 -0.0736 0.8771 0.092 Uiso d R 1 . .
    H H24C 1.0631 -0.0686 0.8426 0.092 Uiso d R 1 . .
loop_
    _atom_site_aniso_label
    _atom_site_aniso_U_11
    _atom_site_aniso_U_22
    _atom_site_aniso_U_33
    _atom_site_aniso_U_12
    _atom_site_aniso_U_13
    _atom_site_aniso_U_23
    N7 0.0650(11) 0.0285(9) 0.0529(11) 0.0026(8) 0.0082(8) 0.0020(7)
    O24 0.1173(15) 0.0391(9) 0.0591(11) 0.0047(9) 0.0021(10) 0.0044(8)
    O15 0.0839(11) 0.0346(8) 0.0620(11) 0.0028(8) 0.0085(8) 0.0058(7)
    F21 0.0949(11) 0.0477(9) 0.1143(14) 0.0226(8) 0.0300(10) 0.0033(8)
    F22 0.1628(18) 0.0520(9) 0.0731(11) 0.0248(10) -0.0023(10) 0.0071(8)
    C6 0.0748(15) 0.0384(12) 0.0545(14) 0.0010(11) 0.0080(11) 0.0026(10)
    C14 0.0574(13) 0.0365(11) 0.0605(14) -0.0025(9) 0.0134(10) -0.0019(9)
    C5 0.0554(12) 0.0329(10) 0.0547(13) -0.0006(9) 0.0129(9) -0.0007(9)
    C9 0.0533(12) 0.0353(11) 0.0585(14) 0.0004(9) 0.0118(10) -0.0014(10)
    C2 0.0624(13) 0.0408(12) 0.0594(15) -0.0033(10) 0.0159(11) -0.0071(10)
    C8 0.0585(13) 0.0361(11) 0.0557(14) 0.0011(9) 0.0117(10) 0.0022(10)
    F23 0.1009(12) 0.0474(8) 0.1229(15) -0.0056(8) 0.0386(10) 0.0167(8)
    C10 0.0701(15) 0.0484(13) 0.0618(15) -0.0015(11) 0.0080(11) -0.0035(11)
    C4 0.0682(14) 0.0342(11) 0.0521(13) 0.0048(10) 0.0116(10) -0.0004(9)
    C18 0.0779(16) 0.0476(14) 0.0669(15) -0.0019(12) 0.0174(12) -0.0099(12)
    C1 0.0761(16) 0.0492(13) 0.0534(13) -0.0027(11) 0.0084(11) -0.0021(11)
    C3 0.0587(13) 0.0338(11) 0.0657(15) 0.0021(9) 0.0187(11) 0.0008(10)
    C13 0.0798(16) 0.0325(11) 0.0818(18) -0.0040(11) 0.0178(13) -0.0010(11)
    N19 0.110(2) 0.0529(13) 0.0824(17) -0.0022(12) 0.0193(14) -0.0211(12)
    C20 0.0848(17) 0.0377(12) 0.0706(17) 0.0092(12) 0.0173(13) -0.0013(11)
    C16 0.0742(15) 0.0465(13) 0.0750(17) 0.0069(12) 0.0167(13) 0.0178(12)
    C11 0.0798(17) 0.0554(15) 0.0681(16) -0.0080(13) 0.0105(13) -0.0169(13)
    C12 0.0812(17) 0.0438(13) 0.086(2) -0.0117(12) 0.0192(14) -0.0166(13)
    C17 0.0840(18) 0.0718(18) 0.0721(18) 0.0127(15) 0.0080(14) 0.0129(14)
_geom_special_details
;
All e.s.d.'s (except the e.s.d. in the dihedral angle between two l.s. planes)
are estimated using the full covariance matrix. The cell e.s.d.'s are taken
into account individually in the estimation of e.s.d.'s in distances, angles
and torsion angles; correlations between e.s.d.'s in cell parameters are only
used when they are defined by crystal symmetry. An approximate (isotropic)
treatment of cell e.s.d.'s is used for estimating e.s.d.'s involving l.s.
planes.
;
loop_
    _geom_bond_atom_site_label_1
    _geom_bond_atom_site_label_2
    _geom_bond_site_symmetry_2
    _geom_bond_distance
    _geom_bond_publ_flag
    N7 C8 . 1.362(3) ?
    N7 C5 . 1.398(3) ?
    N7 H1 . 0.9600 ?
    O24 C8 . 1.225(3) ?
    O15 C14 . 1.370(3) ?
    O15 C16 . 1.447(3) ?
    F21 C20 . 1.344(3) ?
    F22 C20 . 1.321(3) ?
    C6 C1 . 1.380(3) ?
    C6 C5 . 1.381(3) ?
    C6 H6 . 0.9600 ?
    C14 C13 . 1.392(3) ?
    C14 C9 . 1.409(3) ?
    C5 C4 . 1.403(3) ?
    C9 C10 . 1.395(3) ?
    C9 C8 . 1.507(3) ?
    C2 C1 . 1.390(3) ?
    C2 C3 . 1.395(3) ?
    C2 C18 . 1.445(3) ?
    F23 C20 . 1.340(3) ?
    C10 C11 . 1.386(3) ?
    C10 H13 . 0.9600 ?
    C4 C3 . 1.382(3) ?
    C4 H14 . 0.9598 ?
    C18 N19 . 1.139(3) ?
    C1 H16 . 0.9599 ?
    C3 C20 . 1.503(3) ?
    C13 C12 . 1.370(4) ?
    C13 H18 . 0.9600 ?
    C16 C17 . 1.496(4) ?
    C16 H21A . 0.9600 ?
    C16 H21B . 0.9599 ?
    C11 C12 . 1.374(4) ?
    C11 H22 . 0.9600 ?
    C12 H23 . 0.9601 ?
    C17 H24A . 0.9600 ?
    C17 H24B . 0.9600 ?
    C17 H24C . 0.9600 ?
loop_
    _geom_angle_atom_site_label_1
    _geom_angle_atom_site_label_2
    _geom_angle_atom_site_label_3
    _geom_angle_site_symmetry_1
    _geom_angle_site_symmetry_3
    _geom_angle
    _geom_angle_publ_flag
    C8 N7 C5 . . 128.36(18) ?
    C8 N7 H1 . . 111.7 ?
    C5 N7 H1 . . 120.0 ?
    C14 O15 C16 . . 119.14(18) ?
    C1 C6 C5 . . 121.2(2) ?
    C1 C6 H6 . . 118.9 ?
    C5 C6 H6 . . 119.9 ?
    O15 C14 C13 . . 122.4(2) ?
    O15 C14 C9 . . 118.49(19) ?
    C13 C14 C9 . . 119.1(2) ?
    C6 C5 N7 . . 118.07(19) ?
    C6 C5 C4 . . 119.1(2) ?
    N7 C5 C4 . . 122.8(2) ?
    C10 C9 C14 . . 118.1(2) ?
    C10 C9 C8 . . 115.14(19) ?
    C14 C9 C8 . . 126.7(2) ?
    C1 C2 C3 . . 118.8(2) ?
    C1 C2 C18 . . 120.0(2) ?
    C3 C2 C18 . . 121.2(2) ?
    O24 C8 N7 . . 122.9(2) ?
    O24 C8 C9 . . 120.1(2) ?
    N7 C8 C9 . . 117.08(18) ?
    C11 C10 C9 . . 122.0(2) ?
    C11 C10 H13 . . 118.2 ?
    C9 C10 H13 . . 119.8 ?
    C3 C4 C5 . . 119.5(2) ?
    C3 C4 H14 . . 121.1 ?
    C5 C4 H14 . . 119.4 ?
    N19 C18 C2 . . 178.5(3) ?
    C6 C1 C2 . . 120.2(2) ?
    C6 C1 H16 . . 119.4 ?
    C2 C1 H16 . . 120.3 ?
    C4 C3 C2 . . 121.2(2) ?
    C4 C3 C20 . . 119.0(2) ?
    C2 C3 C20 . . 119.9(2) ?
    C12 C13 C14 . . 121.1(2) ?
    C12 C13 H18 . . 119.2 ?
    C14 C13 H18 . . 119.7 ?
    F22 C20 F23 . . 106.6(2) ?
    F22 C20 F21 . . 106.5(2) ?
    F23 C20 F21 . . 105.6(2) ?
    F22 C20 C3 . . 113.5(2) ?
    F23 C20 C3 . . 112.1(2) ?
    F21 C20 C3 . . 112.2(2) ?
    O15 C16 C17 . . 107.6(2) ?
    O15 C16 H21A . . 109.1 ?
    C17 C16 H21A . . 110.4 ?
    O15 C16 H21B . . 108.7 ?
    C17 C16 H21B . . 111.5 ?
    H21A C16 H21B . . 109.5 ?
    C12 C11 C10 . . 118.8(2) ?
    C12 C11 H22 . . 121.2 ?
    C10 C11 H22 . . 120.1 ?
    C13 C12 C11 . . 120.9(2) ?
    C13 C12 H23 . . 119.5 ?
    C11 C12 H23 . . 119.7 ?
    C16 C17 H24A . . 110.5 ?
    C16 C17 H24B . . 109.5 ?
    H24A C17 H24B . . 109.5 ?
    C16 C17 H24C . . 108.4 ?
    H24A C17 H24C . . 109.5 ?
    H24B C17 H24C . . 109.5 ?
loop_
    _geom_hbond_atom_site_label_D
    _geom_hbond_atom_site_label_H
    _geom_hbond_atom_site_label_A
    _geom_hbond_site_symmetry_A
    _geom_hbond_distance_DH
    _geom_hbond_distance_HA
    _geom_hbond_distance_DA
    _geom_hbond_angle_DHA
    _geom_hbond_publ_flag
    N7 H1 O15 - 0.96 1.82 2.661(2) 145 yes
    C1 H16 N19 3_767 0.96 2.47 3.377(3) 157 yes
    C13 H18 F23 1_545 0.96 2.50 3.365(3) 150 yes
data_global
_journal_date_recd_electronic     2010-05-20
_journal_date_accepted     2010-05-26
_journal_name_full     'Acta Crystallographica, Section E'
_journal_year     2010
_journal_volume     66
_journal_issue      7
_journal_page_first     o1533
_journal_page_last     o1533
_journal_paper_category     QO
_journal_coeditor_code     WN2389
_publ_contact_author_name     'Dr. M. A. Sridhar'
_publ_contact_author_address
;Department of Studies in Physics
Mansagangotri
University of Mysore
Mysore 570 006
India
;
_publ_contact_author_email     mas@physics.uni-mysore.ac.in
_publ_contact_author_fax     '+91 821 2419333'
_publ_contact_author_phone     '+91 821 2419333'
_publ_section_title
;
<i>N</i>-[4-Cyano-3-(trifluoromethyl)phenyl]-2-ethoxybenzamide
;
loop_
    _publ_author_name
    _publ_author_address
    'Naveen, S.'
;
Department of Physics
Sri Bhagawan Mahaveer Jain College of Engineering
Jain University
Bangalore 562 112
India
;
    'Basappa'
;
Department of Studies in Chemistry
Manasagangotri
University of Mysore
Mysore 570 006
India
;
    'Manjunath, H. R.'
;
Department of Studies in Physics
Manasagangotri
University of Mysore
Mysore 570 006
India
;
    'Sridhar, M. A.'
;
Department of Studies in Physics
Manasagangotri
University of Mysore
Mysore 570 006
India
;
    'Shashidhara Prasad, J.'
;
Department of Studies in Physics
Manasagangotri
University of Mysore
Mysore 570 006
India
;
    'Rangappa, K. S.'
;
Department of Studies in Chemistry
Manasagangotri
University of Mysore
Mysore 570 006
India
;
