# Supplementary material for: N-[4-Cyano-3-(trifluoro­meth­yl)phen­yl]-2-eth­oxy­benzamide
Source: Acta Crystallogr Sect E Struct Rep Online. 2010 Jun 5;66(Pt 7):o1533. doi: 10.1107/S1600536810019811 (PMC3006830; doi:10.1107/S1600536810019811)
Supplement: Supplementary file 2 [file e-66-o1533-Isup2.hkl]

# 
# h,k,l, Fc-squared, Fo-squared, sigma(Fo-squared) and status flag 
# 
data_I
_shelx_title ' kcn' 
_shelx_refln_list_code          4 
_shelx_F_calc_maximum      124.72 
_exptl_crystal_F_000       688.00 
_reflns_d_resolution_high  0.8401 
 
loop_ 
 _symmetry_equiv_pos_as_xyz 
 'x, y, z' 
 '-x+1/2, y+1/2, -z+1/2' 
 '-x, -y, -z' 
 'x-1/2, -y-1/2, z-1/2' 
 
_cell_length_a    10.5010 
_cell_length_b    12.8830 
_cell_length_c    11.6130 
_cell_angle_alpha  90.000 
_cell_angle_beta  101.653 
_cell_angle_gamma  90.000 
 
_shelx_F_squared_multiplier     1.000 
 
loop_ 
 _refln_index_h 
 _refln_index_k 
 _refln_index_l 
 _refln_F_squared_calc 
 _refln_F_squared_meas 
 _refln_F_squared_sigma 
 _refln_observed_status 
   2   0   0     1710.39     1768.07     28.25 o 
   4   0   0      207.41      234.79      6.86 o 
   6   0   0      296.54      291.01      6.50 o 
   8   0   0       18.63       12.92      3.63 o 
  10   0   0       68.95       72.47      4.19 o 
  12   0   0        0.33        2.63      3.79 o 
   2   1   0     1115.64     1055.41     17.51 o 
   3   1   0     1958.66     2015.53     28.16 o 
   4   1   0       40.10       41.86      1.38 o 
   5   1   0      235.11      317.67      4.65 o 
   6   1   0      264.94      310.83      6.71 o 
   7   1   0      143.54      155.13      3.95 o 
   8   1   0        0.02        0.31      1.31 o 
   9   1   0       63.77       70.12      3.97 o 
  10   1   0        4.83        3.76      1.89 o 
  11   1   0       15.18       12.40      1.96 o 
  12   1   0        2.40        4.39      2.26 o 
   0   2   0     6858.62     4698.79    337.77 o 
   1   2   0      446.16      419.07      5.51 o 
   2   2   0     1031.54      985.60     16.11 o 
   3   2   0      325.34      300.60     22.63 o 
   4   2   0      103.36      105.41      2.58 o 
   5   2   0      235.06      233.98      7.60 o 
   6   2   0       76.29       58.66      6.54 o 
   7   2   0       39.00       34.90      1.78 o 
   8   2   0        0.98        2.60      0.95 o 
   9   2   0        6.83        6.70      1.40 o 
  10   2   0        4.77        3.92      1.37 o 
  11   2   0        1.72        0.19      2.70 o 
  12   2   0        9.31        1.77      1.72 o 
   1   3   0     4617.86     4292.82     65.85 o 
   2   3   0     1633.20     1551.76     38.73 o 
   3   3   0     1179.18     1144.42     33.68 o 
   4   3   0     2208.53     2133.34     29.42 o 
   5   3   0      149.88      125.84      2.53 o 
   6   3   0      226.25      225.05      3.94 o 
   7   3   0       30.18       29.61      4.95 o 
   8   3   0        1.19        2.89      2.00 o 
   9   3   0        1.02       -0.03      3.64 o 
  10   3   0        3.56        1.91      1.19 o 
  11   3   0        0.24        0.10      1.24 o 
  12   3   0        3.47       -0.38      2.06 o 
   0   4   0      814.56      797.47     13.19 o 
   1   4   0      416.39      356.90     10.00 o 
   2   4   0     1622.94     1561.53     29.24 o 
   3   4   0       25.81       32.78      1.95 o 
   4   4   0       12.46       16.57      1.39 o 
   5   4   0      794.18      784.73     15.55 o 
   6   4   0        4.28        3.59      1.05 o 
   7   4   0      329.50      322.06      6.88 o 
   8   4   0      121.15      118.88      7.86 o 
   9   4   0       32.66       30.99      2.25 o 
  10   4   0       18.07       11.85      3.28 o 
  11   4   0       30.39       23.37      1.92 o 
   1   5   0        9.73       15.00      1.10 o 
   2   5   0     1514.07     1588.56     23.17 o 
   3   5   0      205.78      166.26      3.47 o 
   4   5   0      250.24      269.31      8.28 o 
   5   5   0        1.26        1.81      2.14 o 
   6   5   0       19.26       25.50      4.50 o 
   7   5   0      541.39      554.72     21.81 o 
   8   5   0       16.66       13.51      1.33 o 
   9   5   0        7.57        5.47      2.33 o 
  10   5   0       10.19        7.08      1.84 o 
  11   5   0        0.76        0.38      1.38 o 
   0   6   0      160.58      143.38      5.90 o 
   1   6   0      201.64      230.34     11.72 o 
   2   6   0     1736.82     1733.43     51.60 o 
   3   6   0        7.00        5.35      1.11 o 
   4   6   0      230.80      275.55     12.58 o 
   5   6   0      532.59      540.92      8.89 o 
   6   6   0      429.30      472.96     19.43 o 
   7   6   0       17.38       20.36      5.88 o 
   8   6   0      103.77      100.27      4.04 o 
   9   6   0        7.57        5.03      1.91 o 
  10   6   0        0.23        1.09      1.69 o 
  11   6   0        4.12        2.03      1.32 o 
   1   7   0       12.72       15.09      1.32 o 
   2   7   0      183.80      226.97     11.41 o 
   3   7   0      509.70      498.20      9.28 o 
   4   7   0        0.87        0.78      1.30 o 
   5   7   0        0.03        2.16      1.39 o 
   6   7   0       56.16       50.05      2.22 o 
   7   7   0       14.20       15.66      2.23 o 
   8   7   0       10.24        9.52      3.19 o 
   9   7   0        0.32        0.77      1.10 o 
  10   7   0       13.38       18.62      4.64 o 
   0   8   0      168.04      159.64      7.36 o 
   1   8   0        1.19        1.63      1.11 o 
   2   8   0       59.15       57.00      3.07 o 
   3   8   0        2.14        2.72      1.58 o 
   4   8   0        4.31        3.51      2.45 o 
   5   8   0      542.91      558.06     13.09 o 
   6   8   0       96.48       84.56      4.12 o 
   7   8   0       12.65       13.41      2.13 o 
   8   8   0        2.15        1.87      4.62 o 
   9   8   0        0.63        1.28      1.24 o 
  10   8   0        3.13        1.44      5.52 o 
   1   9   0      143.71      153.72      9.18 o 
   2   9   0       59.56       54.74      2.46 o 
   3   9   0        4.33        3.22      2.58 o 
   4   9   0       15.59       14.07      2.37 o 
   5   9   0        0.53        4.11      1.22 o 
   6   9   0        2.62        4.80      1.45 o 
   7   9   0       64.02       60.38      5.08 o 
   8   9   0        0.00        2.97      3.20 o 
   9   9   0        0.86        1.90      1.76 o 
   0  10   0     1074.63     1049.53     26.86 o 
   1  10   0        5.31        6.32      2.07 o 
   2  10   0      147.28      142.72      4.26 o 
   3  10   0     2274.27     2373.97     32.73 o 
   4  10   0       79.62       89.49      6.27 o 
   5  10   0      485.68      522.37      8.50 o 
   6  10   0      272.77      283.64      6.39 o 
   7  10   0       16.06       20.45     15.77 o 
   8  10   0       20.50       17.51      2.63 o 
   9  10   0        0.34        8.00      5.81 o 
   1  11   0      627.51      636.58      9.99 o 
   2  11   0       17.08       16.93      2.12 o 
   3  11   0        0.53        0.96      1.63 o 
   4  11   0       67.37       72.77      3.17 o 
   5  11   0      123.69      105.41      3.96 o 
   6  11   0       27.91       30.68      2.96 o 
   7  11   0       27.43       37.23      8.05 o 
   8  11   0        0.56        0.58      2.31 o 
   0  12   0     1030.75     1066.13     21.21 o 
   1  12   0      119.93      122.97      4.82 o 
   2  12   0       20.67       20.58      3.56 o 
   3  12   0        9.50        9.21      2.46 o 
   4  12   0       41.28       50.12      2.97 o 
   5  12   0        1.72        2.26      1.68 o 
   6  12   0        1.66        1.99      1.58 o 
   7  12   0        9.03        3.84      3.59 o 
   1  13   0        9.28       10.36      2.52 o 
   2  13   0        1.19       -0.50      1.87 o 
   3  13   0       10.33       11.93      2.31 o 
   4  13   0        4.47        0.96      1.85 o 
   5  13   0       60.94       72.47      5.34 o 
   6  13   0       15.43       10.56      3.00 o 
   0  14   0       94.90       96.70      5.99 o 
   1  14   0        1.10        2.12      2.07 o 
   2  14   0        2.07        5.97      4.57 o 
   3  14   0        0.32        3.27      3.59 o 
   4  14   0        0.95        0.15      1.89 o 
   1  15   0        2.31       -0.20      1.18 o 
   2  15   0       93.63      113.15      7.33 o 
 -11   0   1        1.38        2.63      2.01 o 
  -9   0   1       13.89        8.42      3.12 o 
  -7   0   1      181.35      211.38      5.53 o 
  -5   0   1       67.50       66.67      2.75 o 
   3   0   1        1.32        0.89      0.89 o 
   5   0   1     1590.97     1570.46     35.51 o 
   7   0   1        6.60        6.52      1.77 o 
   9   0   1       13.08       16.90      2.67 o 
  11   0   1        8.68       15.46      2.91 o 
 -12   1   1        2.93        0.54      1.07 o 
 -11   1   1        0.38        1.63      2.26 o 
 -10   1   1        0.97        0.55      2.82 o 
  -9   1   1       13.27       11.52      2.23 o 
  -8   1   1       73.16       86.25      3.54 o 
  -7   1   1       41.56       35.58      1.70 o 
  -6   1   1      881.05      947.29     15.88 o 
  -5   1   1     1334.23     1378.79     47.94 o 
  -4   1   1      587.09      537.26     18.23 o 
  -3   1   1      148.27      147.36      2.47 o 
  -2   1   1     1109.70     1137.30     48.08 o 
  -1   1   1      281.35      160.11     10.09 o 
   0   1   1     1007.42        0.19      0.27 o 
   1   1   1      438.88      374.96     15.31 o 
   2   1   1     1573.42     1443.53     22.98 o 
   3   1   1     1182.56     1128.92     24.46 o 
   4   1   1     1240.96     1230.99     44.07 o 
   5   1   1       40.44       39.43      2.77 o 
   6   1   1      266.54      271.50     13.67 o 
   7   1   1       17.25       18.27      1.63 o 
   8   1   1       41.82       35.82      2.42 o 
   9   1   1        7.57        7.80      1.81 o 
  10   1   1        5.98        4.66      1.95 o 
  11   1   1       32.52       31.76      7.45 o 
  12   1   1       16.19       11.44      2.65 o 
 -12   2   1        3.92        1.26      1.37 o 
 -11   2   1        1.47        2.36      1.45 o 
 -10   2   1       13.55        8.12      4.85 o 
  -9   2   1        7.70       10.53      1.59 o 
  -8   2   1        7.59        8.28      1.17 o 
  -7   2   1        5.47        7.76      1.07 o 
  -6   2   1        0.24        0.91      0.82 o 
  -5   2   1       78.19       68.70      2.41 o 
  -4   2   1     1359.22     1356.67     19.69 o 
  -3   2   1      210.99      220.16      5.25 o 
  -2   2   1     4312.11     4224.99     61.22 o 
  -1   2   1        1.53        0.38      0.27 o 
   0   2   1      431.85      412.99      6.98 o 
   1   2   1     1297.86     1164.27     15.23 o 
   2   2   1     2101.43     1929.71     22.23 o 
   3   2   1      244.37      237.91      4.28 o 
   4   2   1      547.89      558.24     14.72 o 
   5   2   1      195.28      202.36      6.69 o 
   6   2   1      579.09      625.20      9.08 o 
   7   2   1        8.48        9.42      1.96 o 
   8   2   1       18.41       18.12      1.62 o 
   9   2   1       19.26       18.56      2.07 o 
  10   2   1        4.04        7.13      3.76 o 
  11   2   1        0.03        1.19      1.20 o 
 -12   3   1        0.00        1.30      2.67 o 
 -11   3   1        2.65        1.04      4.25 o 
 -10   3   1        0.78        0.74      2.62 o 
  -9   3   1        1.28        4.22      2.32 o 
  -8   3   1        2.11        3.69      1.70 o 
  -7   3   1      264.68      304.52      5.98 o 
  -6   3   1       54.38       56.75      2.48 o 
  -5   3   1      230.27      219.50      3.82 o 
  -4   3   1      398.77      364.79      8.01 o 
  -3   3   1      232.08      242.76      5.93 o 
  -2   3   1     3783.93     3619.32     48.71 o 
  -1   3   1     6325.56     5826.72    134.99 o 
   0   3   1     7092.26     6431.71    338.31 o 
   1   3   1     2190.69     2028.86     35.09 o 
   2   3   1      462.89      438.65      6.34 o 
   3   3   1      438.85      421.84      6.38 o 
   4   3   1      476.63      482.95     13.29 o 
   5   3   1      159.43      162.20      6.36 o 
   6   3   1        0.66        0.06      1.14 o 
   7   3   1        7.32        9.22      1.57 o 
   8   3   1        2.95        6.75      1.74 o 
   9   3   1       29.71       31.01      2.39 o 
  10   3   1       11.20        8.07      1.61 o 
  11   3   1        2.61       -0.60      2.69 o 
 -11   4   1       25.74       22.36      8.58 o 
 -10   4   1      124.97      114.60     17.72 o 
  -9   4   1        4.83        2.92      1.49 o 
  -8   4   1        1.70        0.95      3.19 o 
  -7   4   1       15.28       14.16      1.52 o 
  -6   4   1       19.79       25.63      4.65 o 
  -5   4   1      524.94      509.23      8.41 o 
  -4   4   1     1113.37     1080.41     15.52 o 
  -3   4   1      107.84      108.46      2.24 o 
  -2   4   1       88.30      102.63      2.51 o 
  -1   4   1      527.23      506.27     16.16 o 
   0   4   1      760.32      671.90     24.67 o 
   1   4   1      154.47      136.56      2.68 o 
   2   4   1       25.07       28.67      1.45 o 
   3   4   1      101.30       89.50      2.69 o 
   4   4   1     1437.50     1513.40     35.22 o 
   5   4   1      431.89      428.21     17.21 o 
   6   4   1       21.28       24.61      3.00 o 
   7   4   1       56.08       57.73      2.32 o 
   8   4   1      136.83      150.86      6.13 o 
   9   4   1        0.04        5.46      4.27 o 
  10   4   1       14.69       16.23      1.93 o 
  11   4   1        0.98       -0.28      6.60 o 
 -11   5   1        4.83        4.01     12.35 o 
 -10   5   1       34.87       26.24      3.41 o 
  -9   5   1        2.65        2.89      1.96 o 
  -8   5   1        0.00        1.84      0.86 o 
  -7   5   1       64.03       60.49      5.03 o 
  -6   5   1      112.68      102.79      2.98 o 
  -5   5   1       40.24       32.47      2.84 o 
  -4   5   1       57.90       52.61      2.03 o 
  -3   5   1       14.59       11.61      1.16 o 
  -2   5   1       91.46       80.29      2.17 o 
  -1   5   1     2662.93     2605.77     56.23 o 
   0   5   1        0.00        0.63      0.72 o 
   1   5   1     2475.96     2445.79     89.89 o 
   2   5   1       13.58       12.27      1.24 o 
   3   5   1       27.37       27.86      1.46 o 
   4   5   1     2541.91     2586.41     82.64 o 
   5   5   1       11.34       16.06      8.54 o 
   6   5   1       65.31       68.89      3.29 o 
   7   5   1       71.98       73.74      2.93 o 
   8   5   1       38.53       32.14      4.74 o 
   9   5   1       10.51        5.49      1.84 o 
  10   5   1        5.76        1.99      2.12 o 
  11   5   1        1.27        3.77      3.11 o 
 -11   6   1       15.87       24.67      4.07 o 
 -10   6   1        0.90       -1.08      0.98 o 
  -9   6   1        3.83        2.90      0.88 o 
  -8   6   1       10.04       10.40      4.12 o 
  -7   6   1      239.93      228.35      4.92 o 
  -6   6   1        7.76       10.63      3.14 o 
  -5   6   1     1106.99     1185.76     31.62 o 
  -4   6   1      923.19      996.54     23.75 o 
  -3   6   1      509.35      449.93     18.99 o 
  -2   6   1      292.45      313.89      5.76 o 
  -1   6   1     1562.65     1527.49     35.38 o 
   0   6   1      336.05      318.68      7.77 o 
   1   6   1     2758.82     2832.21     58.52 o 
   2   6   1      585.84      603.42      8.26 o 
   3   6   1      803.05      835.68     41.07 o 
   4   6   1       36.00       36.30      2.49 o 
   5   6   1      181.11      197.92      4.37 o 
   6   6   1        0.46        1.43      1.46 o 
   7   6   1       59.24       61.17      4.52 o 
   8   6   1       16.90       11.82      2.77 o 
   9   6   1        0.37        5.56      1.53 o 
  10   6   1        0.36       -0.62      1.39 o 
  11   6   1        0.12        3.15      6.27 o 
 -11   7   1        3.41       -1.68      3.36 o 
 -10   7   1        8.64        8.93      4.48 o 
  -9   7   1        0.59        4.63      3.30 o 
  -8   7   1        0.46       -0.76      2.61 o 
  -7   7   1        0.39        0.50      1.10 o 
  -6   7   1      277.27      313.17     14.17 o 
  -5   7   1      226.67      241.38      6.37 o 
  -4   7   1       85.24       87.28      2.51 o 
  -3   7   1        1.85        2.34      1.19 o 
  -2   7   1       55.56       49.33      1.89 o 
  -1   7   1      127.68      149.56      7.80 o 
   0   7   1        2.20        1.75      1.32 o 
   1   7   1        4.04        1.75      1.56 o 
   2   7   1       47.79       46.50      6.17 o 
   3   7   1      289.18      277.44      5.02 o 
   4   7   1      285.66      291.93      8.20 o 
   5   7   1      132.32      144.13      3.76 o 
   6   7   1       12.45       15.73      2.27 o 
   7   7   1       45.85       43.92      5.87 o 
   8   7   1        3.83       -0.93      2.01 o 
   9   7   1        0.61        1.72      3.14 o 
  10   7   1        1.99        1.25      1.00 o 
 -10   8   1        6.86       13.46      4.42 o 
  -9   8   1        2.89        0.50      0.99 o 
  -7   8   1       18.58       17.34      7.29 o 
  -6   8   1        1.67        0.82      0.89 o 
  -5   8   1      202.07      214.15      5.73 o 
  -4   8   1      118.96      115.73      3.34 o 
  -3   8   1      250.53      254.00     10.88 o 
  -2   8   1        2.38        2.53      1.90 o 
  -1   8   1       74.58       68.79      5.01 o 
   0   8   1       56.15       46.85      2.38 o 
   1   8   1      619.19      620.24     19.61 o 
   2   8   1      259.35      263.50     21.44 o 
   3   8   1       71.50       60.90      9.22 o 
   4   8   1       18.91       20.13      2.23 o 
   5   8   1       14.94       13.59      1.51 o 
   6   8   1       74.44       63.89      2.65 o 
   7   8   1       38.69       34.87      2.38 o 
   8   8   1        8.69        5.75      1.61 o 
   9   8   1        5.10        5.58      6.03 o 
  10   8   1        0.16        0.68      3.58 o 
 -10   9   1       19.44       33.54      7.65 o 
  -9   9   1       19.32       16.07      1.66 o 
  -8   9   1        1.03        2.94      2.20 o 
  -7   9   1       14.38       12.15      2.06 o 
  -6   9   1        1.87       -0.80      1.42 o 
  -5   9   1       61.64       60.98      2.86 o 
  -4   9   1       72.10       84.42      2.83 o 
  -3   9   1       17.52       12.26      2.35 o 
  -2   9   1       12.79       17.65      2.01 o 
  -1   9   1      213.49      205.40      4.54 o 
   0   9   1      103.80      108.41      3.38 o 
   1   9   1       43.61       56.68      2.87 o 
   2   9   1       21.85       25.53      3.14 o 
   3   9   1       68.28       70.09      3.43 o 
   4   9   1       27.12       26.94      2.05 o 
   5   9   1        6.81        7.91      1.58 o 
   6   9   1        0.77        2.70      2.43 o 
   7   9   1        0.29       -1.21      2.20 o 
   8   9   1        4.35        4.73      3.90 o 
   9   9   1        5.31        4.81      1.56 o 
  -9  10   1       36.42       40.48      5.77 o 
  -8  10   1       28.19       28.61      4.72 o 
  -7  10   1       16.97       11.02      4.20 o 
  -6  10   1      875.33      930.70     17.38 o 
  -5  10   1      253.07      278.48      7.53 o 
  -4  10   1      386.77      434.53     15.66 o 
  -3  10   1      979.01     1021.57     17.19 o 
  -2  10   1      160.79      151.14      4.18 o 
  -1  10   1       68.86       73.46      3.60 o 
   0  10   1     1752.77     1738.83     25.34 o 
   1  10   1       37.16       43.03      2.59 o 
   2  10   1      143.45      143.19      4.91 o 
   3  10   1      626.56      652.45     11.75 o 
   4  10   1      192.64      198.50      5.53 o 
   5  10   1       67.34       77.31      3.13 o 
   6  10   1      129.80      137.98      4.71 o 
   7  10   1       10.80       13.01      1.78 o 
   8  10   1       17.27       17.19      3.65 o 
   9  10   1        8.52        3.94      2.69 o 
  -8  11   1       52.77       48.69      5.77 o 
  -7  11   1       25.40       24.33      2.01 o 
  -6  11   1       16.71       18.23      2.12 o 
  -5  11   1      137.66      139.24      7.51 o 
  -4  11   1      187.62      195.15      5.08 o 
  -3  11   1        7.90        8.75      2.14 o 
  -2  11   1      612.71      642.53     10.04 o 
  -1  11   1        1.87        4.37      1.81 o 
   0  11   1        2.27        4.11      1.99 o 
   1  11   1        0.55        0.97      2.24 o 
   2  11   1      372.36      364.50      8.47 o 
   3  11   1      231.93      269.20      6.78 o 
   4  11   1       34.15       38.28      2.54 o 
   5  11   1       47.01       50.14      7.62 o 
   6  11   1       18.45       17.89      7.13 o 
   7  11   1        1.77        2.11      1.67 o 
  -7  12   1       10.31       11.53      4.51 o 
  -6  12   1        0.12       -1.50      1.78 o 
  -5  12   1       18.45       19.35      2.67 o 
  -4  12   1        7.98       12.77      6.20 o 
  -3  12   1      363.80      405.95     11.02 o 
  -2  12   1       45.25       43.37      3.32 o 
  -1  12   1       50.93       50.67      4.14 o 
   0  12   1       34.89       32.50      3.61 o 
   1  12   1      393.92      423.03     12.44 o 
   2  12   1       62.79       67.34      4.14 o 
   3  12   1        4.64        4.86      2.21 o 
   4  12   1        1.24        3.45      2.39 o 
   5  12   1      180.82      200.45     18.94 o 
   6  12   1        3.92        1.89      3.56 o 
   7  12   1        1.45        0.74      1.95 o 
  -6  13   1        0.02        2.12      1.45 o 
  -5  13   1       14.06       13.09      1.96 o 
  -4  13   1       30.28       28.67      4.51 o 
  -3  13   1        1.05        3.06      2.25 o 
  -2  13   1       12.26       10.07      2.08 o 
  -1  13   1       12.06        8.68      3.04 o 
   0  13   1       93.61       97.03      4.94 o 
   1  13   1       48.78       53.11      6.00 o 
   2  13   1       93.07       95.84      4.03 o 
   3  13   1       62.81       60.24      3.71 o 
   4  13   1        1.36        0.12      3.63 o 
   5  13   1       55.49       55.06      3.17 o 
   6  13   1        2.46       -0.21      2.45 o 
  -5  14   1        6.17        7.89      2.19 o 
  -4  14   1        4.72        1.45      2.05 o 
  -3  14   1        0.16       -1.85      2.46 o 
  -2  14   1        2.40        2.67      2.08 o 
  -1  14   1        0.09        0.24      2.22 o 
   0  14   1        2.39        2.80      3.50 o 
   1  14   1      134.66      142.56      5.01 o 
   2  14   1       30.86       36.18      3.14 o 
   3  14   1       24.89       18.90      3.12 o 
   4  14   1       15.11       14.79      5.01 o 
  -2  15   1        2.35       13.07      4.17 o 
  -1  15   1       94.15      120.53     14.33 o 
   0  15   1       36.42       45.19      3.70 o 
   1  15   1       24.29       26.63      3.35 o 
   2  15   1       10.71       12.49      2.69 o 
 -12   0   2        0.76        2.90      2.63 o 
 -10   0   2       81.04       92.58      4.09 o 
  -8   0   2      206.15      233.42      9.25 o 
  -6   0   2    15555.54    17028.03    266.02 o 
  -4   0   2     1638.11     1559.83     26.55 o 
   0   0   2      265.64      299.48      9.31 o 
   6   0   2       89.18      111.56      6.39 o 
   8   0   2        0.30        6.12      2.11 o 
  10   0   2       27.96       29.76      5.38 o 
 -12   1   2        3.64        0.50      1.62 o 
 -11   1   2        8.56        3.50      2.01 o 
 -10   1   2       36.33       35.86      2.04 o 
  -9   1   2        0.47        1.93      1.88 o 
  -8   1   2      105.75      113.12      3.79 o 
  -7   1   2       58.76       48.82      2.55 o 
  -6   1   2       52.93       62.81      2.63 o 
  -5   1   2       54.78       55.82      4.03 o 
  -4   1   2     2030.51     2155.89     32.89 o 
  -3   1   2    10240.67    10474.88    302.70 o 
  -2   1   2      635.62      617.01     10.81 o 
  -1   1   2     3313.70     3170.79     81.24 o 
   0   1   2      596.87      540.26      7.50 o 
   1   1   2     2309.57     2131.71     49.65 o 
   2   1   2       75.86       91.93      3.01 o 
   3   1   2     2275.71     2124.88     49.85 o 
   4   1   2       28.38       30.86      1.43 o 
   5   1   2      124.70      104.89      2.65 o 
   6   1   2       12.92       13.79      1.80 o 
   7   1   2       10.75       11.08      1.46 o 
   8   1   2      202.21      223.84      8.95 o 
   9   1   2      140.86      162.76      4.86 o 
  10   1   2        1.59        4.62      1.72 o 
  11   1   2       14.19       15.12      3.39 o 
 -12   2   2        0.10       -0.19      0.85 o 
 -11   2   2        2.09        1.59      1.76 o 
 -10   2   2        7.50        6.20      4.07 o 
  -9   2   2        0.03        1.11      1.23 o 
  -8   2   2      139.01      151.71      3.85 o 
  -7   2   2       63.39       65.27      3.51 o 
  -6   2   2        0.76        1.33      0.82 o 
  -5   2   2     1789.22     1841.04     26.79 o 
  -4   2   2       27.80       34.19      3.48 o 
  -3   2   2     2691.92     2704.44     77.65 o 
  -2   2   2      125.26      119.02      3.34 o 
  -1   2   2     3357.79     3020.75     66.55 o 
   0   2   2     2269.05     2145.66     29.35 o 
   1   2   2      733.10      725.36      9.17 o 
   2   2   2       43.27       32.03      1.30 o 
   3   2   2      332.39      319.78     13.87 o 
   4   2   2        5.69        4.25      1.10 o 
   5   2   2      108.18      118.90      8.20 o 
   6   2   2       84.21       88.53      2.95 o 
   7   2   2        0.18        1.37      1.37 o 
   8   2   2       15.65       14.97      2.22 o 
   9   2   2       24.62       23.97      2.54 o 
  10   2   2        0.01        1.10      1.59 o 
  11   2   2        0.00       -0.38      1.13 o 
 -12   3   2        0.03       -0.25      0.75 o 
 -11   3   2        0.82        3.20      2.50 o 
 -10   3   2        0.05        1.03      3.39 o 
  -9   3   2       10.77        9.62      1.59 o 
  -8   3   2        3.20        2.75      2.75 o 
  -7   3   2       26.25       28.65      1.24 o 
  -6   3   2      253.31      290.44      7.50 o 
  -5   3   2      272.49      285.99     18.96 o 
  -4   3   2       72.37       61.39      2.85 o 
  -3   3   2     2802.76     2890.37     92.83 o 
  -2   3   2     1612.99     1532.06     17.66 o 
  -1   3   2        1.93        4.16      2.21 o 
   0   3   2      747.74      649.85      7.87 o 
   1   3   2       95.89      100.31      3.37 o 
   2   3   2      799.51      798.81     51.52 o 
   3   3   2      265.50      238.45     14.27 o 
   4   3   2       37.08       41.37      2.74 o 
   5   3   2      250.51      229.97     11.38 o 
   6   3   2       45.38       38.92      2.10 o 
   7   3   2        0.74        2.02      1.57 o 
   8   3   2        1.84        3.50      2.01 o 
   9   3   2       15.52       16.51      3.19 o 
  10   3   2        0.26        3.14      2.02 o 
  11   3   2        0.61        3.17      2.15 o 
 -12   4   2        2.19        1.25      3.26 o 
 -11   4   2        0.78        0.42      1.31 o 
 -10   4   2       16.53       10.57      1.86 o 
  -9   4   2       28.69       23.93     10.65 o 
  -8   4   2       30.58       27.43      1.72 o 
  -7   4   2       31.12       28.96      1.27 o 
  -6   4   2        0.01        1.19      0.49 o 
  -5   4   2      235.07      251.94      6.79 o 
  -4   4   2       34.74       38.57      5.52 o 
  -3   4   2      599.70      640.30     14.18 o 
  -2   4   2       36.00       29.65      1.34 o 
  -1   4   2       95.79       73.05      2.53 o 
   0   4   2      419.84      436.78      7.71 o 
   1   4   2      636.22      678.32     27.68 o 
   2   4   2     1921.75     1907.72    107.19 o 
   3   4   2      278.79      311.53     11.66 o 
   4   4   2      428.50      438.26      8.91 o 
   5   4   2      584.64      599.86     23.35 o 
   6   4   2        0.33        2.75      1.48 o 
   7   4   2        1.55        1.92      1.26 o 
   8   4   2        5.77        4.89      2.38 o 
   9   4   2        3.65        4.49      3.65 o 
  10   4   2        0.02        1.16      3.32 o 
  11   4   2        0.03        0.05      1.82 o 
 -11   5   2        1.04        2.75      3.90 o 
 -10   5   2       41.58       22.34      1.38 o 
  -9   5   2        6.30        5.66      2.65 o 
  -8   5   2      113.71      104.11      9.62 o 
  -7   5   2        0.01        0.00      1.25 o 
  -6   5   2        0.00       -1.99      2.75 o 
  -5   5   2      376.07      376.08     12.13 o 
  -4   5   2       41.94       31.16      2.69 o 
  -3   5   2      555.49      506.88     13.11 o 
  -2   5   2     1259.67     1245.42     37.53 o 
  -1   5   2       62.50       68.13      1.95 o 
   0   5   2      521.46      480.92     31.70 o 
   1   5   2     1692.18     1749.26     79.62 o 
   2   5   2      936.13      926.26     49.36 o 
   3   5   2      493.35      493.00     16.41 o 
   4   5   2      173.02      199.55      4.23 o 
   5   5   2      575.42      626.23     13.41 o 
   6   5   2       36.47       33.59      2.40 o 
   7   5   2       26.96       24.25      2.16 o 
   8   5   2       52.79       47.04      3.78 o 
   9   5   2        6.26        7.36      4.40 o 
  10   5   2        1.09        6.41      2.77 o 
  11   5   2        3.16        3.47      1.66 o 
 -11   6   2        2.26        8.25      3.55 o 
 -10   6   2       96.49      122.97      9.69 o 
  -9   6   2        0.34       -0.40      3.18 o 
  -8   6   2       42.45       47.87      4.52 o 
  -7   6   2      114.17      134.93      6.16 o 
  -6   6   2      125.57      140.58      5.82 o 
  -5   6   2       51.44       53.05      4.47 o 
  -4   6   2       74.62       73.08     11.05 o 
  -3   6   2       10.61        7.31      0.87 o 
  -2   6   2      226.87      259.13      5.19 o 
  -1   6   2      853.47      921.82     35.93 o 
   0   6   2      922.05      986.83     34.03 o 
   1   6   2      349.17      346.30      6.39 o 
   2   6   2     2916.44     3052.56     37.75 o 
   3   6   2        9.69        8.73      1.82 o 
   4   6   2       52.18       58.49      3.33 o 
   5   6   2       52.71       61.05      4.99 o 
   6   6   2       30.95       30.50      2.93 o 
   7   6   2       19.42       15.08      3.48 o 
   8   6   2       24.51       23.15      3.70 o 
   9   6   2        1.47        0.05      1.05 o 
  10   6   2        1.61       -0.23      1.57 o 
 -11   7   2        2.59        3.74      3.44 o 
 -10   7   2        0.01        6.99      3.55 o 
  -9   7   2        8.71        9.27      3.30 o 
  -8   7   2       84.64       97.87      5.79 o 
  -7   7   2        3.38        5.92      4.29 o 
  -6   7   2        0.11        2.63      3.79 o 
  -5   7   2      552.58      613.87     10.88 o 
  -4   7   2       70.79       69.50      2.04 o 
  -3   7   2      429.01      412.81      7.22 o 
  -2   7   2        1.07        1.65      0.93 o 
  -1   7   2      112.42      109.73      4.72 o 
   0   7   2      622.62      647.95     11.08 o 
   1   7   2      147.80      117.55      6.86 o 
   2   7   2      338.98      358.13      6.00 o 
   3   7   2       24.47       22.18      1.63 o 
   4   7   2      206.27      221.02     10.50 o 
   5   7   2       47.88       48.28      6.24 o 
   6   7   2        1.72        3.13      1.79 o 
   7   7   2        0.03        2.36      1.72 o 
   8   7   2        5.36        4.50      1.74 o 
   9   7   2       11.31        8.42      2.02 o 
  10   7   2       10.68        7.68      6.10 o 
 -10   8   2        3.76        5.02      5.12 o 
  -9   8   2        0.80        5.34      4.15 o 
  -8   8   2        2.26        7.65      4.53 o 
  -7   8   2       58.04       47.45      2.62 o 
  -6   8   2       56.61       66.01      4.82 o 
  -5   8   2       19.61       17.53      2.25 o 
  -4   8   2        4.01        3.54      1.29 o 
  -3   8   2        9.15        8.39      1.71 o 
  -2   8   2        7.88        7.37      1.25 o 
  -1   8   2       44.81       45.05      2.07 o 
   0   8   2       20.80       16.90      1.55 o 
   1   8   2        6.30        5.99      2.70 o 
   2   8   2      216.07      220.44      4.71 o 
   3   8   2       26.64       24.86      2.51 o 
   4   8   2      281.10      266.25      6.40 o 
   5   8   2       49.75       47.78      3.26 o 
   6   8   2        1.36        1.76      1.46 o 
   7   8   2       23.38       19.46      2.57 o 
   8   8   2        7.30       10.50      2.10 o 
   9   8   2       17.38       15.30      2.14 o 
 -10   9   2        0.10       -1.59      3.90 o 
  -9   9   2       51.20       60.67      5.65 o 
  -8   9   2        0.80       -0.06      3.46 o 
  -7   9   2       90.15      103.08      6.70 o 
  -6   9   2       57.49       62.70      2.94 o 
  -5   9   2       30.61       27.51      5.60 o 
  -4   9   2      131.18      147.78      3.92 o 
  -3   9   2        1.96        4.41      1.38 o 
  -2   9   2       81.31       84.87      2.84 o 
  -1   9   2      121.39      133.23      3.65 o 
   0   9   2      703.90      676.28     17.18 o 
   1   9   2      262.37      301.86      7.78 o 
   2   9   2      141.98      125.18      4.21 o 
   3   9   2       20.26       15.53      2.58 o 
   4   9   2        0.04        2.02      2.45 o 
   5   9   2        1.17        2.39      1.48 o 
   6   9   2      130.62      121.72      4.33 o 
   7   9   2        3.43        3.84      2.82 o 
   8   9   2        1.50        5.27      2.11 o 
   9   9   2        1.12        6.37      5.51 o 
  -9  10   2      205.13      268.22     12.49 o 
  -8  10   2       64.01       80.03     11.19 o 
  -7  10   2       84.95       91.33     14.99 o 
  -6  10   2      210.24      216.69     10.84 o 
  -5  10   2      253.07      235.48      6.88 o 
  -4  10   2        0.22        3.81      1.55 o 
  -3  10   2     2017.95     2079.41     26.18 o 
  -2  10   2       91.59      102.17      4.35 o 
  -1  10   2       67.93       65.62      3.01 o 
   0  10   2      772.00      773.73     36.43 o 
   1  10   2      234.91      248.74      5.49 o 
   2  10   2      225.74      225.05      5.34 o 
   3  10   2      155.08      154.05      4.32 o 
   4  10   2       97.00       90.64      3.61 o 
   5  10   2       73.09       80.58      3.48 o 
   6  10   2       12.01       14.61      7.41 o 
   7  10   2       48.87       43.28      3.29 o 
   8  10   2       12.57       12.19      8.34 o 
  -8  11   2        3.02        2.36     10.91 o 
  -7  11   2       38.26       44.65      5.43 o 
  -6  11   2       40.74       45.87      3.42 o 
  -5  11   2      214.52      238.15      8.81 o 
  -4  11   2      237.01      242.58      5.43 o 
  -3  11   2        2.20        3.82      1.73 o 
  -2  11   2        1.49        2.26      2.26 o 
  -1  11   2      422.95      430.51      8.34 o 
   0  11   2     1243.10     1334.79     18.41 o 
   1  11   2        4.92        6.37      2.11 o 
   2  11   2        3.18        3.89      1.99 o 
   3  11   2       56.18       46.85      3.91 o 
   4  11   2       20.23       23.29      2.94 o 
   5  11   2      189.44      176.48      5.81 o 
   6  11   2      111.21      123.24      6.72 o 
   7  11   2        3.80        4.68      1.82 o 
  -7  12   2        1.67        9.01      6.12 o 
  -6  12   2       52.85       48.05      5.72 o 
  -5  12   2       24.47       22.69      5.02 o 
  -4  12   2       56.01       63.26      5.57 o 
  -3  12   2        0.43        3.10      1.74 o 
  -2  12   2      290.84      317.98      9.59 o 
  -1  12   2       92.21       92.48      3.73 o 
   0  12   2       35.89       29.97      3.07 o 
   1  12   2        8.18        7.55      2.08 o 
   2  12   2       83.48       75.83      3.83 o 
   3  12   2       10.66       11.69      3.69 o 
   4  12   2        8.93       15.62      3.82 o 
   5  12   2       15.30       12.38      2.15 o 
   6  12   2       10.63        9.50      3.36 o 
   7  12   2        0.16       -0.79      2.00 o 
  -6  13   2        0.12        2.54      2.45 o 
  -5  13   2        4.58        8.24      2.37 o 
  -4  13   2        0.87        2.96      1.86 o 
  -3  13   2        0.05        2.38      2.24 o 
  -2  13   2        5.21        7.25      1.98 o 
  -1  13   2       59.26       54.88      3.46 o 
   0  13   2       11.35        9.87      2.58 o 
   1  13   2       48.72       53.01      7.95 o 
   2  13   2       56.47       49.36      3.75 o 
   3  13   2       34.89       37.96     11.00 o 
   4  13   2        1.18        1.82      2.50 o 
   5  13   2        2.76        5.66      2.11 o 
  -5  14   2        1.88        3.09      2.23 o 
  -4  14   2        0.88        2.89      4.27 o 
  -3  14   2        2.59        2.51      2.74 o 
  -2  14   2       41.17       39.23      3.15 o 
  -1  14   2       32.51       38.15      3.08 o 
   0  14   2        5.27        6.90      2.30 o 
   1  14   2       13.61       10.26      3.63 o 
   2  14   2       41.45       41.04      3.29 o 
   3  14   2        1.85        3.74      3.33 o 
   4  14   2       88.62       99.53      4.64 o 
  -2  15   2       39.29       47.27      3.52 o 
  -1  15   2        0.71        0.57      2.17 o 
   0  15   2        1.03        3.66      2.34 o 
   1  15   2        0.27        0.17      2.59 o 
 -11   0   3       50.33       47.61      4.94 o 
  -9   0   3     2486.76     2827.16     45.27 o 
  -7   0   3      195.31      198.23      7.88 o 
  -5   0   3     1979.58     2070.10     50.96 o 
  -3   0   3      169.49      154.58      3.34 o 
  -1   0   3      458.51      479.52      8.34 o 
   1   0   3     3759.30     3437.01     93.24 o 
   5   0   3      463.61      432.64      9.79 o 
   7   0   3      166.47      174.10      9.46 o 
   9   0   3       17.54       13.66      2.74 o 
  11   0   3       17.80       22.34      3.81 o 
 -12   1   3        2.03        0.46      1.00 o 
 -11   1   3       21.18       19.23      1.78 o 
 -10   1   3       18.87       22.68      1.66 o 
  -9   1   3        2.43        2.33      1.14 o 
  -8   1   3      149.81      157.24      4.60 o 
  -7   1   3      309.41      327.09     11.00 o 
  -6   1   3     3007.39     3291.64     48.07 o 
  -5   1   3      742.01      852.99     18.76 o 
  -4   1   3        2.12        0.94      0.57 o 
  -3   1   3     1643.56     1686.24     19.38 o 
  -2   1   3      339.54      322.80      4.27 o 
  -1   1   3        3.82        6.63      0.74 o 
   0   1   3     1194.46     1171.95     13.70 o 
   1   1   3      702.95      671.53     12.49 o 
   2   1   3      779.03      767.48     25.55 o 
   3   1   3       10.14        8.12      1.01 o 
   4   1   3       21.16       21.23      1.47 o 
   5   1   3     1265.41     1382.95     17.03 o 
   6   1   3      115.42      128.75      4.83 o 
   7   1   3       50.45       44.62      3.09 o 
   8   1   3       10.55       10.40      2.25 o 
   9   1   3       31.24       29.38      3.06 o 
  10   1   3        0.84        1.03      1.88 o 
  11   1   3        0.78        2.91      2.52 o 
 -12   2   3        0.19        0.25      3.02 o 
 -11   2   3       36.27       38.98      3.54 o 
 -10   2   3        0.68        1.23      3.27 o 
  -9   2   3       19.60       25.17      3.12 o 
  -8   2   3      189.83      207.16      5.81 o 
  -7   2   3       64.00       58.09      6.85 o 
  -6   2   3      674.58      721.28     11.11 o 
  -5   2   3      204.49      219.27      5.63 o 
  -4   2   3        1.29        2.80      1.27 o 
  -1   2   3      283.17      249.28      5.13 o 
   0   2   3      800.80      724.62      9.16 o 
   1   2   3     1788.59     1647.62     37.58 o 
   2   2   3      440.93      420.46     14.55 o 
   3   2   3       21.16       22.09      1.38 o 
   4   2   3        0.00        0.25      1.39 o 
   5   2   3      631.67      622.89     10.30 o 
   6   2   3      194.94      202.75      6.18 o 
   7   2   3        3.58        3.64      4.08 o 
   8   2   3        0.75       -0.17      1.50 o 
   9   2   3        0.35        3.63      2.65 o 
  10   2   3        0.90        2.48      2.10 o 
  11   2   3        1.34        4.21      3.30 o 
 -12   3   3        0.00       -0.50      3.12 o 
 -11   3   3        0.34       -0.38      0.51 o 
 -10   3   3        0.56        0.54      0.97 o 
  -9   3   3        2.05        3.41      2.26 o 
  -8   3   3       35.17       36.45      2.55 o 
  -7   3   3       20.69       22.12      1.11 o 
  -6   3   3      480.25      518.43     11.62 o 
  -5   3   3        9.23       12.13      2.65 o 
  -4   3   3        6.56       10.71      1.83 o 
  -3   3   3      456.54      463.02     13.81 o 
  -2   3   3       14.80       12.90      0.89 o 
  -1   3   3      258.39      262.51      6.91 o 
   0   3   3      467.88      455.83     21.76 o 
   1   3   3     4787.89     4480.40    146.23 o 
   2   3   3      673.10      592.12     27.44 o 
   3   3   3      121.86      127.18      3.27 o 
   4   3   3       10.31        8.34      2.01 o 
   5   3   3       45.95       46.98      2.15 o 
   6   3   3       48.00       43.80      5.29 o 
   7   3   3      181.23      194.86      5.30 o 
   8   3   3        7.23        8.55      1.90 o 
   9   3   3       12.19        9.93      4.99 o 
  10   3   3        0.00       -0.76      2.00 o 
  11   3   3        0.06        1.02      1.82 o 
 -12   4   3        7.26        5.53      2.89 o 
  -9   4   3        1.62        1.23      2.29 o 
  -8   4   3       12.30       11.67      3.81 o 
  -7   4   3       70.39       73.10      4.78 o 
  -6   4   3      369.06      432.46      9.88 o 
  -5   4   3        0.20       -1.88      1.68 o 
  -4   4   3      623.56      625.41     37.76 o 
  -3   4   3      162.14      164.51      5.64 o 
  -2   4   3     1081.74     1095.98     20.43 o 
  -1   4   3     1322.33     1330.51     20.01 o 
   0   4   3     3961.01     3804.71    230.93 o 
   1   4   3     1189.38     1166.93     71.98 o 
   2   4   3     1415.48     1500.24     50.76 o 
   3   4   3      233.24      217.54     14.06 o 
   4   4   3       77.31       76.57      2.48 o 
   5   4   3       46.74       50.92      2.40 o 
   6   4   3        2.02        4.77      1.52 o 
   7   4   3       16.02       20.36      2.03 o 
   8   4   3        6.70        6.74      1.82 o 
   9   4   3       13.20       11.88      2.07 o 
  10   4   3       14.92       17.07      2.82 o 
 -11   5   3        7.93        5.12      3.00 o 
 -10   5   3        0.06        0.99      4.00 o 
  -9   5   3       42.18       52.68      5.70 o 
  -8   5   3        3.17        3.02      4.58 o 
  -7   5   3       31.62       25.46      3.58 o 
  -6   5   3      121.82      142.51     14.03 o 
  -5   5   3      675.01      743.11     19.85 o 
  -4   5   3     1293.78     1324.54     29.35 o 
  -3   5   3      540.49      592.45      8.48 o 
  -2   5   3     2365.30     2495.98     28.82 o 
  -1   5   3     1023.76     1042.62     15.44 o 
   0   5   3     2429.75     2279.06     73.06 o 
   1   5   3     2884.25     2928.23     37.58 o 
   2   5   3      424.77      471.68     20.19 o 
   3   5   3       26.18       27.60      1.66 o 
   4   5   3       12.48       17.40      1.64 o 
   5   5   3      183.89      176.04      5.31 o 
   6   5   3       10.04        6.64      3.53 o 
   7   5   3       17.02       11.71      1.99 o 
   8   5   3       16.55       12.61      2.16 o 
   9   5   3       16.42       17.09      3.06 o 
  10   5   3        3.88        5.59      7.04 o 
 -11   6   3        0.31        5.00      3.83 o 
 -10   6   3       11.68        4.09      4.13 o 
  -9   6   3       15.75       15.07      3.71 o 
  -8   6   3       14.98       14.68      4.55 o 
  -7   6   3        6.12        6.16      2.52 o 
  -6   6   3        5.26        5.46      2.75 o 
  -5   6   3      164.51      165.66      6.12 o 
  -4   6   3      723.74      683.47     19.91 o 
  -3   6   3      560.96      613.14     14.69 o 
  -2   6   3      423.31      428.96      7.02 o 
  -1   6   3     3033.74     3077.53    163.78 o 
   0   6   3      122.43      142.02      8.92 o 
   1   6   3      177.24      148.74      3.89 o 
   2   6   3      315.15      365.89     21.77 o 
   3   6   3       30.56       24.58      1.72 o 
   4   6   3      101.90      110.21      3.31 o 
   5   6   3      278.53      295.04      5.71 o 
   6   6   3        5.20        4.16      1.83 o 
   7   6   3       31.48       32.79      5.78 o 
   8   6   3       17.88       22.88      2.76 o 
   9   6   3       14.75       21.52      5.66 o 
  10   6   3        6.77       14.84      5.28 o 
 -11   7   3        7.19        3.50      3.54 o 
 -10   7   3        7.65        3.62      3.36 o 
  -9   7   3        0.72       -2.08      3.21 o 
  -8   7   3        0.68        3.16      2.74 o 
  -7   7   3      101.99      113.32      5.81 o 
  -6   7   3       24.06       25.48      3.34 o 
  -5   7   3       12.21       13.02      1.10 o 
  -4   7   3      399.23      394.81     23.03 o 
  -3   7   3      150.24      136.13      3.20 o 
  -2   7   3      215.74      229.03      8.68 o 
  -1   7   3      520.26      573.46     24.40 o 
   0   7   3      497.38      452.20      9.55 o 
   1   7   3      185.84      161.58      7.70 o 
   2   7   3      410.73      402.89     16.52 o 
   3   7   3        2.64       -1.13      1.15 o 
   4   7   3       43.32       43.59      2.29 o 
   5   7   3      103.37       99.70      4.13 o 
   6   7   3       23.89       24.32      2.45 o 
   7   7   3       18.29       15.80      2.95 o 
   8   7   3        2.02        3.77      2.70 o 
   9   7   3       65.09       64.71     10.88 o 
  10   7   3       93.94       88.29     10.92 o 
 -10   8   3        2.04        5.03      3.58 o 
  -9   8   3        2.53        8.95      3.62 o 
  -8   8   3        1.68        5.33      3.97 o 
  -7   8   3        4.37       -4.05      5.40 o 
  -6   8   3       42.34       41.91      4.14 o 
  -5   8   3      153.89      183.87      5.18 o 
  -4   8   3       65.20       73.03      2.37 o 
  -3   8   3       16.03       13.55      2.25 o 
  -2   8   3        0.05        4.10      2.17 o 
  -1   8   3      294.70      282.08      5.57 o 
   0   8   3       39.47       31.88      1.97 o 
   1   8   3      118.09      118.77      7.25 o 
   2   8   3       18.50       15.46      1.95 o 
   3   8   3       51.07       44.28      2.70 o 
   4   8   3       85.75       84.65      3.13 o 
   5   8   3        5.63        6.20      3.63 o 
   6   8   3       19.84       19.11      2.07 o 
   7   8   3       33.40       33.76      3.16 o 
   8   8   3       11.82       10.98      2.20 o 
   9   8   3        0.03        3.31      2.38 o 
 -10   9   3       16.68       24.51      4.74 o 
  -9   9   3        6.99        7.72     13.12 o 
  -8   9   3       28.48       25.18      4.32 o 
  -7   9   3       23.50       30.11      4.50 o 
  -6   9   3      106.21      126.12     14.17 o 
  -5   9   3      130.45      115.81      2.98 o 
  -4   9   3       22.32       22.85      2.92 o 
  -3   9   3       34.98       32.74      2.59 o 
  -2   9   3       26.57       15.17      4.53 o 
  -1   9   3      321.85      302.77      6.04 o 
   0   9   3        0.07        1.01      1.34 o 
   1   9   3      244.97      253.88      5.30 o 
   2   9   3      315.29      327.16      6.44 o 
   3   9   3      131.96      120.00      3.82 o 
   4   9   3       18.25       18.37      5.26 o 
   5   9   3        0.51        0.59      1.77 o 
   6   9   3       39.93       41.92      3.16 o 
   7   9   3       21.41       22.22      2.59 o 
   8   9   3       10.98       10.25      2.20 o 
   9   9   3       12.96       11.59      8.90 o 
  -9  10   3       47.77       62.25      6.42 o 
  -8  10   3       58.71       61.57      5.90 o 
  -7  10   3        0.47       -3.08      3.77 o 
  -6  10   3      863.72      945.30     45.98 o 
  -5  10   3       35.80       37.82      4.54 o 
  -4  10   3      299.77      314.77      7.70 o 
  -3  10   3      499.75      527.56     10.55 o 
  -2  10   3      382.39      400.50      8.62 o 
  -1  10   3      252.89      252.67      8.31 o 
   0  10   3       21.33       24.06      2.26 o 
   1  10   3      117.30      107.63      5.97 o 
   2  10   3       98.55      111.38      3.93 o 
   3  10   3        1.23        0.31      1.56 o 
   4  10   3      120.40      117.88      5.72 o 
   5  10   3       39.07       42.62      2.79 o 
   6  10   3        5.20        3.75      1.88 o 
   7  10   3        3.92       12.57      9.38 o 
   8  10   3        5.88        4.72      3.88 o 
  -8  11   3       51.60       74.17     15.64 o 
  -7  11   3       23.05       29.90      5.55 o 
  -6  11   3       19.11       13.45      2.55 o 
  -5  11   3        7.95        9.96      3.61 o 
  -4  11   3      252.37      247.82     15.39 o 
  -3  11   3      250.29      295.84      9.05 o 
  -2  11   3        0.03        3.40      4.40 o 
  -1  11   3        7.55       12.13      2.42 o 
   0  11   3      112.65       86.87      4.17 o 
   1  11   3       87.03       81.01      3.63 o 
   2  11   3      435.08      394.41      9.61 o 
   3  11   3      131.90      131.54      5.00 o 
   4  11   3        6.52       10.55      3.58 o 
   5  11   3       17.12       19.19      2.33 o 
   6  11   3       54.78       43.08      5.12 o 
   7  11   3        7.62        8.03      1.99 o 
  -7  12   3       29.16       37.52     11.33 o 
  -6  12   3        1.44       -0.04      1.80 o 
  -5  12   3       41.87       45.23      3.96 o 
  -4  12   3        3.57        6.53      5.97 o 
  -3  12   3       18.04       18.83      4.96 o 
  -2  12   3        3.97        4.31      1.96 o 
  -1  12   3       23.47       20.07      2.20 o 
   0  12   3       54.06       43.44      3.18 o 
   1  12   3        1.83        4.44      1.95 o 
   2  12   3        0.03        0.33      3.25 o 
   3  12   3        1.32        2.25      1.97 o 
   4  12   3        1.62        3.66      2.33 o 
   5  12   3       12.88       14.01      3.73 o 
   6  12   3        1.30       -0.56      3.44 o 
  -6  13   3        6.14        4.51      4.30 o 
  -5  13   3        0.27        3.39      2.10 o 
  -4  13   3      118.29      118.88      4.34 o 
  -3  13   3       44.62       49.87      5.77 o 
  -2  13   3        0.41        0.92      2.82 o 
  -1  13   3       94.88       78.80      4.15 o 
   0  13   3       39.60       44.23      3.05 o 
   1  13   3        1.68        3.62      2.12 o 
   2  13   3       36.43       34.72      4.49 o 
   3  13   3       25.35       29.14      2.84 o 
   4  13   3        7.20        2.57      2.93 o 
   5  13   3       11.42       10.75      3.24 o 
  -4  14   3       19.55       15.11      2.68 o 
  -3  14   3        6.40        6.08      2.33 o 
  -2  14   3       15.58       14.55      3.46 o 
  -1  14   3       89.23       89.30      4.04 o 
   0  14   3        0.74        7.50      2.39 o 
   1  14   3       37.92       48.25      4.74 o 
   2  14   3        1.12        1.90      3.00 o 
   3  14   3        0.00        0.61      3.62 o 
 -12   0   4      240.24      186.44      7.04 o 
 -10   0   4        3.97        0.50      2.50 o 
  -8   0   4     1103.51     1226.00     28.24 o 
  -6   0   4      179.14      199.81      8.87 o 
  -4   0   4     1837.02     2030.54     32.31 o 
  -2   0   4      975.60      982.22     17.55 o 
   0   0   4     6604.56     6482.29    104.61 o 
   2   0   4      101.58      111.34      3.78 o 
   4   0   4      506.68      543.33     10.97 o 
   6   0   4      368.38      389.07      9.28 o 
   8   0   4       77.53       82.52      6.11 o 
  10   0   4        0.98        1.63      2.63 o 
 -12   1   4        0.08        1.87      1.71 o 
 -11   1   4       19.99       18.79      2.17 o 
 -10   1   4       41.16       40.26      3.99 o 
  -9   1   4      601.15      622.04     10.13 o 
  -8   1   4      145.73      169.41      5.15 o 
  -7   1   4      236.46      241.88      6.16 o 
  -6   1   4      377.09      406.82      6.86 o 
  -5   1   4       66.47       74.15      3.76 o 
  -4   1   4        0.90        1.25      0.75 o 
  -3   1   4     2045.34     2072.45     30.05 o 
  -2   1   4      133.56      135.90      3.64 o 
  -1   1   4      780.79      781.78     12.18 o 
   0   1   4       85.22       78.22      1.95 o 
   1   1   4      103.59      105.98      2.69 o 
   2   1   4     2155.88     2207.73     57.03 o 
   3   1   4     1031.59     1153.37     28.91 o 
   4   1   4      347.87      350.69     20.76 o 
   5   1   4        0.84       -1.43      1.24 o 
   6   1   4      253.77      271.85      6.35 o 
   7   1   4       20.87       20.41      2.06 o 
   8   1   4        0.38        1.51      1.68 o 
   9   1   4       24.59       28.54      7.70 o 
  10   1   4        0.19        0.19      2.50 o 
 -12   2   4        0.92        0.85      2.11 o 
 -11   2   4       21.43       19.50      3.29 o 
 -10   2   4       36.94       35.98      4.65 o 
  -9   2   4        0.02        1.87      1.02 o 
  -8   2   4        0.04        0.59      0.93 o 
  -7   2   4        8.32        8.04      2.30 o 
  -6   2   4      181.74      207.06      7.95 o 
  -5   2   4     2119.52     2297.01     51.92 o 
  -4   2   4      154.22      188.58      4.62 o 
  -3   2   4       18.51       24.43      4.47 o 
  -2   2   4      834.17      817.16     32.04 o 
  -1   2   4     1145.11     1110.41     15.67 o 
   0   2   4      288.73      242.65      5.06 o 
   1   2   4     1121.26     1083.43     64.30 o 
   2   2   4      612.60      587.29     21.16 o 
   3   2   4      154.18      170.78     11.58 o 
   4   2   4       18.04       15.84      3.21 o 
   5   2   4        0.81        0.17      1.47 o 
   6   2   4       81.49       83.77      5.82 o 
   7   2   4        0.21        2.12      1.76 o 
   8   2   4        9.40       10.29      2.04 o 
   9   2   4        0.29        2.39      1.99 o 
  10   2   4       17.79       19.60      6.41 o 
 -12   3   4        1.24       -0.74      3.86 o 
 -11   3   4        0.09        3.06      2.32 o 
 -10   3   4       13.42       22.89      6.23 o 
  -9   3   4       32.55       44.81      3.38 o 
  -8   3   4        0.28        2.26      1.81 o 
  -7   3   4       17.69       13.17      3.17 o 
  -6   3   4       14.46       14.38      2.09 o 
  -5   3   4       11.46       14.44      2.10 o 
  -4   3   4        6.95        8.04      1.83 o 
  -3   3   4      379.70      385.77      6.26 o 
  -2   3   4      745.86      745.60     12.90 o 
  -1   3   4      673.37      645.14      8.64 o 
   0   3   4      901.61      823.14     42.78 o 
   1   3   4       18.31       19.39      1.68 o 
   2   3   4      550.92      490.99     20.87 o 
   3   3   4      124.30      141.92      5.21 o 
   4   3   4      670.25      687.16     35.95 o 
   5   3   4        9.55        8.46      1.58 o 
   6   3   4      101.79      110.25      3.99 o 
   7   3   4        8.72        9.74      2.18 o 
   8   3   4        3.70        0.82      2.13 o 
   9   3   4       15.12       21.01      4.21 o 
  10   3   4       52.47       53.10      4.49 o 
 -12   4   4        0.02        0.04      3.51 o 
 -11   4   4        3.43        3.37      3.86 o 
 -10   4   4        6.47        5.63      3.99 o 
  -9   4   4        2.49        6.80      3.71 o 
  -8   4   4       15.47       13.58      2.53 o 
  -7   4   4        9.83        6.64      3.11 o 
  -6   4   4        0.09        0.44      2.75 o 
  -5   4   4     1317.80     1490.07     35.46 o 
  -4   4   4       80.68      111.34      6.39 o 
  -3   4   4      102.00      103.93      2.63 o 
  -2   4   4      474.52      458.18      9.49 o 
  -1   4   4      279.21      324.30     11.30 o 
   0   4   4      681.13      642.73     31.20 o 
   1   4   4      603.87      565.93     19.21 o 
   2   4   4       13.06       12.09      1.37 o 
   3   4   4      163.44      174.82     10.99 o 
   4   4   4       94.28       95.71      2.94 o 
   5   4   4      274.68      254.52      5.74 o 
   6   4   4       15.11       11.80      1.81 o 
   7   4   4        3.91        4.96      1.97 o 
   8   4   4        4.21        5.44      2.59 o 
   9   4   4       14.87       21.46      2.55 o 
  10   4   4        0.04        1.78      2.19 o 
 -11   5   4        6.36       10.11      3.31 o 
 -10   5   4       11.23       15.04      4.51 o 
  -9   5   4        2.92        5.25      2.75 o 
  -8   5   4       17.21       15.02      4.25 o 
  -7   5   4      152.58      180.67      9.03 o 
  -6   5   4      134.35      163.15     12.73 o 
  -5   5   4     1225.93     1316.35     41.84 o 
  -4   5   4      633.11      684.85     49.91 o 
  -3   5   4      387.96      388.17     13.01 o 
  -2   5   4      548.56      610.40     13.21 o 
  -1   5   4      894.86     1018.98     25.07 o 
   0   5   4      273.98      298.67     13.74 o 
   1   5   4      196.92      210.97     11.42 o 
   2   5   4     1741.39     1820.49     77.00 o 
   3   5   4       23.39       22.48      1.72 o 
   4   5   4       11.96       11.44      1.68 o 
   5   5   4        0.12        1.17      1.57 o 
   6   5   4       59.03       66.14      3.21 o 
   7   5   4        5.26        4.90      1.87 o 
   8   5   4        0.67        1.63      2.01 o 
   9   5   4       31.83       30.21      3.10 o 
  10   5   4        4.37        4.92      3.83 o 
 -11   6   4        8.21        0.17      3.20 o 
 -10   6   4       14.78       14.50      3.65 o 
  -9   6   4       17.22       24.03      4.06 o 
  -8   6   4       24.58       27.68      3.66 o 
  -7   6   4       48.78       46.75      4.30 o 
  -6   6   4       42.40       49.61      4.17 o 
  -5   6   4      116.34      118.02      7.64 o 
  -4   6   4        6.58       10.26      0.82 o 
  -3   6   4      171.66      180.26      4.11 o 
  -2   6   4       13.94       17.97      1.27 o 
  -1   6   4      176.21      189.14     11.99 o 
   0   6   4      768.77      754.82     11.49 o 
   1   6   4       43.43       39.32      2.03 o 
   2   6   4        0.00        0.34      0.96 o 
   3   6   4        0.00        3.29      1.22 o 
   4   6   4      231.80      243.36      6.12 o 
   5   6   4        0.77        2.16      1.32 o 
   6   6   4      299.43      362.19      8.71 o 
   7   6   4       11.94       14.54      3.77 o 
   8   6   4        9.08        2.21      2.26 o 
   9   6   4       18.72       17.45      3.28 o 
 -11   7   4        1.77       -1.74      5.01 o 
 -10   7   4       18.14       17.18      5.85 o 
  -9   7   4        0.11       -0.67      2.82 o 
  -8   7   4        0.53        2.38      4.01 o 
  -7   7   4       11.61       16.93      3.28 o 
  -6   7   4       36.98       36.62     10.93 o 
  -5   7   4      291.87      332.68     28.61 o 
  -4   7   4      134.65      137.88      4.42 o 
  -3   7   4        0.05        0.71      0.97 o 
  -2   7   4       54.51       47.62      2.02 o 
  -1   7   4      155.08      135.54      7.58 o 
   0   7   4       10.55       11.06      1.75 o 
   1   7   4       39.95       41.11      3.16 o 
   2   7   4      503.20      522.18     23.37 o 
   3   7   4       20.23       26.21      3.66 o 
   4   7   4       19.68       10.76      2.70 o 
   5   7   4        0.63        1.44      1.50 o 
   6   7   4      262.08      287.83     11.28 o 
   7   7   4      169.78      172.98      5.35 o 
   8   7   4       43.70       38.68      3.05 o 
   9   7   4        2.50        4.16      3.88 o 
 -10   8   4       16.37       16.81      6.15 o 
  -9   8   4        0.19        9.24      4.02 o 
  -8   8   4        6.13        9.67      3.49 o 
  -7   8   4        0.77        1.15      3.51 o 
  -6   8   4        1.04        3.59      2.83 o 
  -5   8   4       10.98       11.52      2.96 o 
  -4   8   4      141.02      151.67      8.83 o 
  -3   8   4        0.58        2.59      2.69 o 
  -2   8   4      392.65      383.15      6.20 o 
  -1   8   4        0.66       -0.43      1.14 o 
   0   8   4      665.85      668.46     11.03 o 
   1   8   4       75.04       81.77      4.65 o 
   2   8   4      136.91      130.86      3.71 o 
   3   8   4        7.28        5.56      1.64 o 
   4   8   4      139.60      156.09      5.89 o 
   5   8   4       50.10       59.61      3.52 o 
   6   8   4       57.30       60.29      3.23 o 
   7   8   4       24.78       24.78      2.76 o 
   8   8   4       10.98       10.35      5.39 o 
   9   8   4       20.05       19.93      2.77 o 
  -9   9   4       57.88       68.87      9.87 o 
  -8   9   4       28.27       29.24      5.73 o 
  -7   9   4        2.73        6.12      3.57 o 
  -6   9   4        2.70        6.24      3.75 o 
  -5   9   4       58.62       56.19      1.96 o 
  -4   9   4      238.27      243.54      5.80 o 
  -3   9   4       86.11       87.67      6.74 o 
  -2   9   4       14.65       13.73      3.61 o 
  -1   9   4      186.38      202.67      9.89 o 
   0   9   4       55.43       51.86      3.04 o 
   1   9   4      133.77      116.26      3.76 o 
   2   9   4       49.18       61.13      2.85 o 
   3   9   4        3.94        3.92      1.73 o 
   4   9   4       29.05       28.47      2.83 o 
   5   9   4       42.67       37.13      2.58 o 
   6   9   4       54.11       59.74      4.13 o 
   7   9   4        2.86        8.54      2.39 o 
   8   9   4       31.37       30.25      5.64 o 
  -9  10   4       83.85      119.82      7.96 o 
  -8  10   4        0.50       -8.28      5.52 o 
  -7  10   4       47.00       54.44      6.02 o 
  -6  10   4      107.75      118.48      7.15 o 
  -5  10   4      364.37      363.43     13.15 o 
  -4  10   4       49.69       41.53      2.09 o 
  -3  10   4      352.46      401.70     10.83 o 
  -2  10   4      230.42      233.76     16.16 o 
  -1  10   4       61.51       59.41      6.44 o 
   0  10   4       23.10       21.29      4.24 o 
   1  10   4        0.11        3.02      1.99 o 
   2  10   4      241.43      253.01      5.80 o 
   3  10   4       24.56       19.53      3.32 o 
   4  10   4        0.40        3.06      2.25 o 
   5  10   4       61.10       62.47      3.30 o 
   6  10   4        4.39        9.26      2.33 o 
   7  10   4       45.33       42.94      3.56 o 
  -8  11   4        0.46        5.91      8.66 o 
  -7  11   4       94.55       99.66      7.94 o 
  -6  11   4       96.26       97.74     10.11 o 
  -5  11   4       11.61       10.75      4.94 o 
  -4  11   4       15.40       13.32      5.33 o 
  -3  11   4      125.39      117.85      8.03 o 
  -2  11   4        7.63        9.30      2.10 o 
  -1  11   4      475.92      439.49     11.03 o 
   0  11   4       95.25       84.46      6.59 o 
   1  11   4       14.20       13.91      3.43 o 
   2  11   4        4.88        3.90      1.91 o 
   3  11   4      138.51      125.39      5.24 o 
   4  11   4        9.46        8.81      2.63 o 
   5  11   4       26.21       25.17      2.65 o 
   6  11   4        1.79        2.37      2.75 o 
   7  11   4        4.31        4.20      2.42 o 
  -7  12   4       15.18       14.83      4.86 o 
  -6  12   4        1.93        2.51      5.34 o 
  -5  12   4        0.51        3.96      2.06 o 
  -4  12   4       47.45       40.76      3.44 o 
  -3  12   4       19.54       20.60      5.09 o 
  -2  12   4        1.24        2.08      1.77 o 
  -1  12   4        4.73        3.76      2.21 o 
   0  12   4        3.42        4.62      1.94 o 
   1  12   4       45.42       40.10      3.86 o 
   2  12   4       27.86       25.78      2.99 o 
   3  12   4        1.33        1.74      3.14 o 
   4  12   4       35.02       29.88      4.84 o 
   5  12   4        1.40        2.11      3.02 o 
   6  12   4        0.13        1.45      2.70 o 
  -6  13   4        4.13        1.44      4.90 o 
  -5  13   4       19.57       14.34      2.64 o 
  -4  13   4       56.91       49.74      3.55 o 
  -3  13   4      101.34      117.12      7.28 o 
  -2  13   4       31.27       34.88      7.38 o 
  -1  13   4       34.58       31.19      2.83 o 
   0  13   4       18.78       20.98      3.69 o 
   1  13   4        8.88       11.97      2.83 o 
   2  13   4       20.31       16.58      3.27 o 
   3  13   4       20.13       22.23      6.54 o 
   4  13   4        0.12        2.27      2.30 o 
  -4  14   4        1.31        0.71      1.65 o 
  -3  14   4        0.82        3.67      3.38 o 
  -2  14   4       47.20       66.06     12.83 o 
  -1  14   4        0.06        6.88      5.11 o 
   0  14   4       15.52       15.16      3.45 o 
   1  14   4        1.05       -3.76      4.15 o 
   2  14   4        1.00        4.56      2.39 o 
  -9   0   5        0.00        2.12      1.89 o 
  -7   0   5        4.52        4.53      1.38 o 
  -5   0   5      178.07      163.05      4.00 o 
  -3   0   5       28.02       32.51      2.94 o 
  -1   0   5      307.60      360.03     10.20 o 
   1   0   5     3413.28     3345.68     63.50 o 
   3   0   5      163.09      201.09      5.72 o 
   5   0   5      145.67      147.43      5.45 o 
   7   0   5       19.02       16.90      3.78 o 
   9   0   5        0.97        1.99      2.75 o 
 -12   1   5       90.24       67.45      4.16 o 
 -11   1   5       33.40       26.07      2.65 o 
 -10   1   5      148.14      135.00      7.20 o 
  -9   1   5       17.10       12.00      1.34 o 
  -8   1   5        9.38        6.41      1.24 o 
  -7   1   5        0.08        1.60      0.95 o 
  -6   1   5      203.44      238.11      9.44 o 
  -5   1   5        6.86        8.06      0.87 o 
  -4   1   5       20.98       16.81      0.98 o 
  -3   1   5        0.44        0.57      0.60 o 
  -2   1   5       16.67       20.32      1.10 o 
  -1   1   5     1726.47     1804.96     74.39 o 
   0   1   5     1911.61     1925.93     25.56 o 
   1   1   5      418.64      422.42     11.44 o 
   2   1   5        8.91        9.26      1.27 o 
   3   1   5      969.49     1078.37     16.74 o 
   4   1   5        2.63        1.69      1.29 o 
   5   1   5        1.47        1.24      1.42 o 
   6   1   5       34.10       38.24      7.07 o 
   7   1   5        1.39       -0.74      1.56 o 
   8   1   5        2.34        4.75      2.28 o 
   9   1   5        0.69        3.70      1.99 o 
  10   1   5        1.02        1.35      2.28 o 
 -12   2   5        1.41       -1.63      3.00 o 
 -11   2   5        3.94       -1.54      1.92 o 
 -10   2   5        0.38        0.39      1.31 o 
  -9   2   5        0.85        3.66      1.74 o 
  -8   2   5       57.95       60.13      5.62 o 
  -7   2   5        4.66        2.25      1.69 o 
  -6   2   5        8.10        7.55      2.14 o 
  -5   2   5      247.59      268.03      5.82 o 
  -4   2   5        0.04       -0.27      0.48 o 
  -3   2   5      261.34      278.38      4.56 o 
  -2   2   5       45.40       62.10      2.11 o 
  -1   2   5      689.30      700.65     12.78 o 
   0   2   5      146.92      149.71      3.14 o 
   1   2   5      537.30      507.08      7.31 o 
   2   2   5     1153.52     1203.22     43.96 o 
   3   2   5      112.92      120.24      3.93 o 
   4   2   5       46.28       54.37      2.87 o 
   5   2   5       34.74       33.87      2.16 o 
   6   2   5       20.89       23.74      2.51 o 
   7   2   5       41.23       50.71      3.35 o 
   8   2   5        4.58        9.02      3.78 o 
   9   2   5       18.45       23.45      2.71 o 
  10   2   5       20.70       23.45      7.55 o 
 -12   3   5        1.58        6.12      5.38 o 
 -10   3   5        0.88        1.52      3.45 o 
  -9   3   5       80.09       95.65      5.19 o 
  -8   3   5       24.05       23.17      2.66 o 
  -7   3   5        1.99        5.13      1.89 o 
  -6   3   5        6.97        9.94      2.89 o 
  -5   3   5        0.42       -0.08      1.75 o 
  -4   3   5      194.52      212.17      5.00 o 
  -3   3   5       17.03       21.15      2.08 o 
  -2   3   5        0.31        0.09      1.12 o 
  -1   3   5      600.02      565.18      7.52 o 
   0   3   5       60.59       59.79      5.39 o 
   1   3   5      114.90      116.45      3.50 o 
   2   3   5       17.57       18.16      2.36 o 
   3   3   5      167.47      163.76      6.74 o 
   4   3   5       77.90       69.88      3.22 o 
   5   3   5       45.10       45.17      2.51 o 
   6   3   5        8.80       11.09      2.01 o 
   7   3   5      109.72      131.43      4.29 o 
   8   3   5       13.39       13.17      2.60 o 
   9   3   5       19.57       19.26      2.72 o 
  10   3   5       21.56       30.65     11.24 o 
 -11   4   5        4.29        0.41      2.82 o 
 -10   4   5        0.53       -1.13      3.39 o 
  -9   4   5        2.91        3.89      2.64 o 
  -8   4   5        5.79        6.97      2.39 o 
  -7   4   5       23.89       30.91      3.03 o 
  -6   4   5       40.98       36.72      4.20 o 
  -5   4   5       75.64       79.14      3.94 o 
  -4   4   5      685.40      772.23     28.45 o 
  -3   4   5        7.55        7.01      2.16 o 
  -2   4   5       37.35       41.56      2.85 o 
  -1   4   5        0.00        1.25      0.93 o 
   0   4   5      110.65      126.41      5.76 o 
   1   4   5       18.36       16.16      1.58 o 
   2   4   5        0.72        6.75      2.62 o 
   3   4   5       74.85       66.18      2.93 o 
   4   4   5       61.72       56.01      2.60 o 
   5   4   5       11.34       11.74      2.72 o 
   6   4   5        9.37        8.08      1.89 o 
   7   4   5        1.47        3.62      1.94 o 
   8   4   5       36.93       45.04      4.43 o 
   9   4   5       74.52       70.11      3.99 o 
  10   4   5       54.73       63.86      7.53 o 
 -11   5   5        1.97        3.67      2.58 o 
 -10   5   5        0.00        6.08      2.92 o 
  -9   5   5        0.04       -4.25      3.27 o 
  -8   5   5      145.61      154.97      6.59 o 
  -7   5   5      162.05      167.86      6.36 o 
  -6   5   5       26.83       32.79      6.12 o 
  -5   5   5        1.16       -0.40      1.90 o 
  -4   5   5     1449.54     1582.82     68.94 o 
  -3   5   5       10.84       10.12      3.75 o 
  -2   5   5      312.59      330.41      8.97 o 
  -1   5   5     2073.41     2126.10     42.83 o 
   0   5   5      121.08      114.55      3.05 o 
   1   5   5      294.11      280.26     23.10 o 
   2   5   5      268.72      262.91      8.78 o 
   3   5   5       92.21      107.10      3.27 o 
   4   5   5       13.28       13.65      3.90 o 
   5   5   5       63.21       56.61      3.08 o 
   6   5   5      192.73      213.78      6.66 o 
   7   5   5       10.38       11.67      3.53 o 
   8   5   5        2.63        1.94      2.18 o 
   9   5   5       54.56       57.19      3.77 o 
 -11   6   5        7.62       10.27      3.33 o 
 -10   6   5       10.36       13.05      3.41 o 
  -8   6   5      136.89      151.41      6.63 o 
  -7   6   5       38.68       36.63      3.73 o 
  -6   6   5       14.85       24.52      4.54 o 
  -5   6   5       20.37       18.30      4.03 o 
  -4   6   5      183.44      206.49     12.36 o 
  -3   6   5      122.23      130.23      7.01 o 
  -2   6   5       39.45       53.51      2.16 o 
  -1   6   5        3.25        6.37      1.15 o 
   0   6   5       14.35       14.37      1.53 o 
   1   6   5        9.00        9.55      1.83 o 
   2   6   5       90.33       88.65      3.05 o 
   3   6   5      251.47      291.14     12.05 o 
   4   6   5       58.06       58.53      3.00 o 
   5   6   5        8.07        7.65      1.88 o 
   6   6   5       73.38       73.80      3.75 o 
   7   6   5      397.53      420.44      9.93 o 
   8   6   5        2.55        6.10      2.71 o 
   9   6   5       12.17        9.42      3.24 o 
 -10   7   5        2.53        0.50      4.50 o 
  -9   7   5        0.26        8.59      4.55 o 
  -8   7   5        9.19       18.57      3.52 o 
  -7   7   5       15.67       11.50      3.13 o 
  -6   7   5        2.70        3.89      3.75 o 
  -5   7   5        0.67        2.07      2.30 o 
  -4   7   5      228.29      245.94      6.17 o 
  -3   7   5       75.03       76.69      2.70 o 
  -2   7   5       54.60       48.54      2.09 o 
  -1   7   5      350.68      315.35     22.53 o 
   0   7   5      310.53      357.63      6.43 o 
   1   7   5        1.44        2.78      1.59 o 
   2   7   5      130.53      137.37      3.94 o 
   3   7   5      314.81      283.22      7.31 o 
   4   7   5      270.91      269.27      5.96 o 
   5   7   5      207.04      216.00      9.88 o 
   6   7   5        0.82        0.77      2.25 o 
   7   7   5      154.82      178.96      6.62 o 
   8   7   5       54.03       58.51      4.71 o 
   9   7   5        4.48        5.41      2.82 o 
 -10   8   5        3.38       17.39     10.45 o 
  -9   8   5       15.28       16.50      4.30 o 
  -8   8   5        2.10        9.15      4.88 o 
  -7   8   5        0.00        1.79      2.74 o 
  -6   8   5        0.67       -3.98      3.06 o 
  -5   8   5       58.28       49.61      9.52 o 
  -4   8   5        4.69        6.03      4.71 o 
  -3   8   5        1.98        2.07      1.07 o 
  -2   8   5      236.48      240.67      4.91 o 
  -1   8   5       20.29       15.49      1.68 o 
   0   8   5        0.25        0.47      1.54 o 
   1   8   5        1.15        1.13      1.42 o 
   2   8   5       14.74       11.71      2.02 o 
   3   8   5        0.00        1.27      1.77 o 
   4   8   5       40.36       52.45      2.97 o 
   5   8   5       58.05       59.54      4.78 o 
   6   8   5       58.15       50.60      3.20 o 
   7   8   5       50.20       58.88      4.44 o 
   8   8   5       20.11       16.98      3.17 o 
  -9   9   5       25.75       31.54     10.36 o 
  -8   9   5        1.49        5.00      4.22 o 
  -7   9   5       72.57       80.54      6.14 o 
  -5   9   5       34.26       31.55      5.88 o 
  -4   9   5        4.54        3.73      2.95 o 
  -3   9   5       38.22       33.02      5.04 o 
  -2   9   5      177.76      167.74      5.00 o 
  -1   9   5        7.98       11.55      3.63 o 
   0   9   5       89.99       77.61      3.07 o 
   1   9   5        0.21        1.54      1.50 o 
   2   9   5       15.27       12.88      3.48 o 
   3   9   5       33.47       24.88      2.64 o 
   4   9   5        1.18        1.59      2.70 o 
   5   9   5       76.25       86.49      4.62 o 
   6   9   5       41.58       36.80      4.31 o 
   7   9   5        1.27        9.89     10.46 o 
  -9  10   5       26.46       32.38      8.03 o 
  -8  10   5       14.12       16.27      4.61 o 
  -7  10   5       48.25       53.99      7.74 o 
  -6  10   5      126.74      169.10     13.68 o 
  -5  10   5       49.26       49.23      7.94 o 
  -4  10   5       20.08       19.05      2.46 o 
  -3  10   5        1.61        0.94      1.83 o 
  -2  10   5      123.67      113.79      8.49 o 
  -1  10   5      145.59      144.48      7.72 o 
   0  10   5       20.86       10.90      2.20 o 
   1  10   5        0.16       -0.25      1.60 o 
   2  10   5        1.16        1.99      2.31 o 
   3  10   5       51.89       58.01      4.60 o 
   4  10   5      162.73      155.61      4.84 o 
   5  10   5        0.02        0.18      2.19 o 
   6  10   5        0.92        3.53      2.76 o 
   7  10   5        3.57        1.42      3.76 o 
  -8  11   5        5.28        9.50      4.75 o 
  -7  11   5        8.23        8.16      6.01 o 
  -6  11   5       90.73       99.47      6.71 o 
  -5  11   5        1.07        3.36      1.29 o 
  -4  11   5      197.55      175.07      4.69 o 
  -3  11   5      119.05      108.00      4.18 o 
  -2  11   5        0.53       -0.01      1.56 o 
  -1  11   5       25.81       28.30      2.40 o 
   0  11   5      141.85      121.12      4.19 o 
   1  11   5        4.72        4.28      2.03 o 
   2  11   5       68.13       60.44      4.44 o 
   3  11   5       13.26       10.97      2.35 o 
   4  11   5       43.25       36.46      3.24 o 
   5  11   5        3.63        6.84      5.64 o 
   6  11   5        0.08        2.87      2.02 o 
  -7  12   5        2.97        1.78      4.06 o 
  -6  12   5        4.53        7.46      4.10 o 
  -5  12   5        0.64        0.44      2.50 o 
  -4  12   5       52.15       51.04      4.92 o 
  -3  12   5       18.87       18.53      2.14 o 
  -2  12   5        0.01        1.12      1.76 o 
  -1  12   5       57.67       56.16      3.20 o 
   0  12   5        0.25       -1.52      4.69 o 
   1  12   5      111.30      108.36      8.70 o 
   2  12   5       17.82       17.70      2.62 o 
   3  12   5       12.37       10.77      2.43 o 
   4  12   5       12.93        8.78      2.53 o 
   5  12   5        4.45       12.26      4.22 o 
  -5  13   5       17.97       16.60      7.47 o 
  -4  13   5        1.42        1.25      3.07 o 
  -3  13   5       18.66       17.68      3.63 o 
  -2  13   5       41.11       37.43      3.34 o 
  -1  13   5       10.30        8.20      4.20 o 
   0  13   5        1.15        0.43      3.94 o 
   1  13   5        4.43        2.36      2.25 o 
   2  13   5        4.95        8.55      2.48 o 
   3  13   5        8.08        4.78      2.52 o 
  -3  14   5        2.70        3.37      1.91 o 
  -2  14   5        4.38        7.03      2.39 o 
  -1  14   5        4.04        0.28      2.59 o 
   0  14   5        8.34       15.20      4.40 o 
   1  14   5       36.38       37.34      3.29 o 
 -10   0   6       19.41       17.93      1.62 o 
  -8   0   6        6.31        7.53      1.48 o 
  -6   0   6       18.99       18.30      1.63 o 
  -4   0   6       73.76       83.95      3.07 o 
  -2   0   6      667.47      726.27     13.29 o 
   0   0   6      279.45      374.19      8.67 o 
   2   0   6      914.24     1072.68     19.07 o 
   4   0   6       27.08       24.29      4.09 o 
   6   0   6       13.15       11.82      2.62 o 
   8   0   6       32.90       19.08      3.43 o 
 -12   1   6        7.89        3.06      1.69 o 
 -11   1   6       16.00       12.10      3.59 o 
 -10   1   6        0.10       -0.01      0.94 o 
  -9   1   6       29.89       30.83      4.49 o 
  -8   1   6       18.80       17.58      1.19 o 
  -7   1   6       49.04       48.00      2.08 o 
  -6   1   6        0.15        1.07      0.82 o 
  -5   1   6       28.16       15.74      3.52 o 
  -4   1   6     1225.84     1377.48     17.28 o 
  -3   1   6       58.83       45.66      1.66 o 
  -2   1   6      555.36      586.72      7.67 o 
  -1   1   6       13.53       13.00      2.94 o 
   0   1   6     1169.45     1367.11     19.05 o 
   1   1   6      775.01      763.57     11.76 o 
   2   1   6       54.85       57.88      8.65 o 
   3   1   6      176.82      167.38      4.10 o 
   4   1   6       12.11       11.39      1.90 o 
   5   1   6       22.25       27.36      3.10 o 
   6   1   6        2.46        3.50      1.71 o 
   7   1   6        4.37        1.17      1.75 o 
   8   1   6        0.51        3.02      2.43 o 
   9   1   6        2.44        1.33      5.39 o 
 -12   2   6        2.64        6.30      4.38 o 
 -11   2   6        4.74        5.53      3.00 o 
 -10   2   6        0.48        4.63      4.14 o 
  -9   2   6       16.41       14.61      1.29 o 
  -8   2   6        8.80        7.08      1.71 o 
  -7   2   6       16.56       15.89      3.86 o 
  -6   2   6        5.65        8.14      1.27 o 
  -5   2   6      185.03      218.68      6.42 o 
  -4   2   6      206.49      236.63      4.25 o 
  -3   2   6       15.32       11.71      1.33 o 
  -2   2   6        0.04        1.07      0.92 o 
  -1   2   6      921.57      978.53     17.26 o 
   0   2   6      252.01      270.19      6.49 o 
   1   2   6      270.96      310.17      5.48 o 
   2   2   6      400.84      417.23      7.61 o 
   3   2   6       23.85       18.58      2.21 o 
   4   2   6      251.85      248.61      6.04 o 
   5   2   6        1.52        1.43      1.92 o 
   6   2   6       70.96       84.80      5.67 o 
   7   2   6       29.66       26.69      4.21 o 
   8   2   6        5.28        3.32      2.52 o 
   9   2   6       10.30       10.11      4.27 o 
 -11   3   6        6.26        9.76      3.85 o 
 -10   3   6        6.69       11.41      3.32 o 
  -9   3   6       10.82       15.05      3.06 o 
  -8   3   6      157.03      191.35      8.98 o 
  -7   3   6        0.53        2.68      3.51 o 
  -6   3   6        3.54        4.80      1.70 o 
  -5   3   6       14.46       13.83      1.00 o 
  -4   3   6      229.76      244.58      4.87 o 
  -3   3   6       31.00       30.69      1.47 o 
  -2   3   6      285.42      304.52     13.05 o 
  -1   3   6        6.57        4.35      1.06 o 
   0   3   6        0.74        0.26      1.04 o 
   1   3   6      253.61      246.47     11.45 o 
   2   3   6      156.43      132.71      4.06 o 
   3   3   6       28.57       28.78      2.05 o 
   4   3   6      221.53      236.78      5.37 o 
   5   3   6       16.52       17.12      3.87 o 
   6   3   6      172.93      199.44      6.13 o 
   7   3   6       85.97       81.70     16.57 o 
   8   3   6       29.46       40.46      3.25 o 
   9   3   6        5.84        0.45      2.38 o 
 -11   4   6        1.99        3.60      3.08 o 
 -10   4   6       13.44       14.20      3.27 o 
  -9   4   6       20.04       19.31      2.99 o 
  -8   4   6       20.19       19.21      3.09 o 
  -7   4   6        2.73        4.18      2.07 o 
  -6   4   6       54.12       50.11      4.92 o 
  -5   4   6       58.40       65.25      4.13 o 
  -4   4   6        0.00       -0.34      0.61 o 
  -3   4   6      178.05      190.43      4.01 o 
  -2   4   6        8.97        9.01      2.35 o 
  -1   4   6       69.02       75.80      3.51 o 
   0   4   6      164.41      162.05      4.52 o 
   1   4   6      245.10      263.25     12.20 o 
   2   4   6       99.64       89.07      3.90 o 
   3   4   6      251.70      213.34      7.53 o 
   4   4   6        1.69        3.06      1.91 o 
   5   4   6       99.22       95.77     10.26 o 
   6   4   6      248.87      270.96      9.35 o 
   7   4   6      208.45      209.33     11.48 o 
   8   4   6        6.32        4.36      2.50 o 
   9   4   6       20.19       16.90      3.29 o 
 -10   5   6       14.93        3.01      3.78 o 
  -9   5   6       41.80       50.78      4.34 o 
  -8   5   6       48.02       67.60      6.45 o 
  -7   5   6      305.02      347.88      9.89 o 
  -6   5   6       35.84       36.36      3.48 o 
  -5   5   6       55.74       46.08     11.17 o 
  -4   5   6      149.12      167.07      5.99 o 
  -3   5   6      112.20      113.59      3.03 o 
  -2   5   6       50.06       40.85      2.08 o 
  -1   5   6      460.20      440.49     15.80 o 
   0   5   6        0.61        2.71      1.57 o 
   1   5   6      111.16      127.62      3.64 o 
   2   5   6       16.09       13.72      2.03 o 
   3   5   6      296.08      311.58      6.28 o 
   4   5   6       44.43       51.00      2.75 o 
   5   5   6        8.04        8.15      2.29 o 
   6   5   6       56.82       60.60      7.33 o 
   7   5   6       29.52       41.32      9.57 o 
   8   5   6        0.44       -0.13      2.66 o 
   9   5   6       13.66        8.60      2.72 o 
 -11   6   6       14.07       11.77      4.62 o 
 -10   6   6       16.19       11.14      4.64 o 
  -9   6   6        0.09        3.45      3.19 o 
  -8   6   6       22.43       17.26      4.65 o 
  -7   6   6        0.36        5.05      2.59 o 
  -6   6   6      102.71      118.55      7.93 o 
  -4   6   6        0.97        0.38      1.88 o 
  -3   6   6        1.75        2.16      2.87 o 
  -2   6   6      181.55      196.07     19.75 o 
  -1   6   6       40.50       39.32      2.43 o 
   0   6   6       81.70       95.38     13.75 o 
   1   6   6      108.92      105.54      7.77 o 
   2   6   6      100.62      109.49      4.22 o 
   3   6   6      140.25      147.62      4.33 o 
   4   6   6     1014.60     1090.44     17.91 o 
   5   6   6        3.90        2.34      2.82 o 
   6   6   6       60.14       55.50      5.29 o 
   7   6   6      105.98      118.13      7.90 o 
   8   6   6       91.10       92.47      9.53 o 
 -10   7   6        0.60        4.15      4.52 o 
  -9   7   6       16.57       16.63      3.74 o 
  -8   7   6        0.00        0.30      3.13 o 
  -7   7   6       21.13       15.98      3.35 o 
  -6   7   6       33.84       32.44      6.42 o 
  -5   7   6      110.03      109.40      5.63 o 
  -4   7   6       50.12       57.43      3.37 o 
  -3   7   6       68.38       68.34      2.49 o 
  -2   7   6       37.29       31.66      1.99 o 
  -1   7   6      117.49      123.20      4.95 o 
   0   7   6      188.16      158.50      4.28 o 
   1   7   6     1080.02     1099.35     20.06 o 
   2   7   6      299.98      333.98      7.56 o 
   3   7   6       85.14       87.12      3.54 o 
   4   7   6      381.04      427.94     10.01 o 
   5   7   6       51.14       39.48      2.86 o 
   6   7   6       17.20       16.85      5.13 o 
   7   7   6       30.30       33.12      5.96 o 
   8   7   6       10.77       12.82      5.21 o 
 -10   8   6        0.31        2.12      4.77 o 
  -9   8   6        0.87        2.84      3.58 o 
  -8   8   6       12.59       16.58      3.71 o 
  -7   8   6        3.53        1.13      3.89 o 
  -6   8   6        7.22        8.18      3.56 o 
  -5   8   6      172.51      156.02     16.92 o 
  -4   8   6        1.09        1.41      1.02 o 
  -3   8   6       36.68       32.62      2.74 o 
  -2   8   6       34.54       36.56      2.15 o 
  -1   8   6       60.40       65.14      3.29 o 
   0   8   6       34.40       33.59      3.10 o 
   1   8   6       59.43       68.84      8.49 o 
   2   8   6       52.81       44.18      2.78 o 
   3   8   6      309.11      320.58      6.81 o 
   4   8   6      204.62      220.72      5.76 o 
   5   8   6       56.04       45.02      3.50 o 
   6   8   6       13.60       12.44      3.32 o 
   7   8   6        0.29        0.55      2.67 o 
  -9   9   6        0.52        3.30      3.90 o 
  -8   9   6        1.43        0.32      3.28 o 
  -7   9   6        0.01        7.65      3.50 o 
  -6   9   6        2.35       11.51      3.50 o 
  -5   9   6      146.72      172.13      7.68 o 
  -4   9   6      106.32      104.57      4.01 o 
  -3   9   6        1.82        1.42      1.50 o 
  -2   9   6        0.83        2.03      4.78 o 
  -1   9   6       49.30       41.06      2.49 o 
   0   9   6        1.79        0.07      2.75 o 
   1   9   6       17.69       12.04      1.95 o 
   2   9   6        6.34        3.20      2.08 o 
   3   9   6       33.39       25.89      2.70 o 
   4   9   6       15.87       12.73      2.32 o 
   5   9   6        3.15        0.80      2.82 o 
   6   9   6       32.70       33.13      3.06 o 
   7   9   6        0.55        0.50      2.49 o 
  -8  10   6        5.65        6.77      3.96 o 
  -7  10   6        0.46        9.49      3.95 o 
  -6  10   6       21.95       26.64      5.33 o 
  -5  10   6      126.50      110.27      2.99 o 
  -4  10   6       39.87       37.41      3.07 o 
  -3  10   6      119.15      108.87     12.83 o 
  -2  10   6        4.03        5.78      1.86 o 
  -1  10   6        4.05        2.92      1.87 o 
   0  10   6      116.74      121.35      5.01 o 
   1  10   6      185.72      155.25     12.13 o 
   2  10   6        8.78        9.23      2.47 o 
   3  10   6        7.54        8.26      2.45 o 
   4  10   6       24.82       25.19      3.18 o 
   5  10   6       12.49        6.37      6.35 o 
   6  10   6        0.30        0.57      3.51 o 
  -7  11   6       52.25       72.84      9.37 o 
  -6  11   6       19.70       23.11      4.58 o 
  -5  11   6        0.04        0.07      0.81 o 
  -4  11   6      134.36      135.75      6.64 o 
  -3  11   6       69.49       59.01      3.69 o 
  -2  11   6       17.80       14.84      2.31 o 
  -1  11   6       22.89       17.79      2.43 o 
   0  11   6       37.39       44.89      3.47 o 
   1  11   6      109.45       95.02      4.81 o 
   2  11   6       19.43       16.96      3.03 o 
   3  11   6        1.83        2.74      2.06 o 
   4  11   6        6.17       12.55      2.65 o 
   5  11   6        3.13        5.78      5.85 o 
  -6  12   6       13.00       12.74      4.55 o 
  -5  12   6        0.02        2.75      4.47 o 
  -4  12   6       56.21       52.01     11.07 o 
  -3  12   6       11.41       10.45      4.03 o 
  -2  12   6       27.46       22.07      2.82 o 
  -1  12   6        4.10        4.61      3.08 o 
   0  12   6       17.23       19.68      5.27 o 
   1  12   6       28.01       29.35      3.03 o 
   2  12   6        2.01        0.06      3.13 o 
   3  12   6       13.20       13.61      2.55 o 
   4  12   6        1.09        2.41      2.20 o 
  -4  13   6        0.06        0.97      1.76 o 
  -3  13   6       25.82       27.98      3.65 o 
  -2  13   6        2.51        1.67      2.09 o 
  -1  13   6        8.17       10.37      2.30 o 
   0  13   6       31.07       28.13      3.95 o 
   1  13   6       18.20       21.52      7.33 o 
   2  13   6        5.03       10.18      2.64 o 
  -9   0   7       61.83       68.70      2.97 o 
  -7   0   7        3.45        1.99      1.14 o 
  -5   0   7       15.90       21.72      1.88 o 
  -3   0   7      810.60      999.14     17.70 o 
  -1   0   7      971.49     1169.41     21.45 o 
   1   0   7      660.13      588.07     17.93 o 
   3   0   7       99.27      104.35      4.81 o 
   5   0   7      120.97      144.72      8.36 o 
   7   0   7        7.82        7.29      3.02 o 
   9   0   7        5.26        2.38      4.25 o 
 -11   1   7        1.66        1.13      2.26 o 
 -10   1   7        6.68        4.32      1.10 o 
  -9   1   7        5.01        6.02      0.92 o 
  -8   1   7       66.34       75.71      2.33 o 
  -7   1   7      119.84      147.73      3.65 o 
  -6   1   7        7.19        9.42      1.52 o 
  -5   1   7       96.08      107.96      2.55 o 
  -4   1   7      209.76      206.31      3.98 o 
  -3   1   7     1056.78     1174.60     16.50 o 
  -2   1   7        0.06        0.17      1.11 o 
  -1   1   7        0.65        1.03      1.41 o 
   0   1   7       26.87       19.93      2.01 o 
   1   1   7       54.57       64.77      5.48 o 
   2   1   7      138.64      126.56      7.42 o 
   3   1   7       45.46       44.68      5.31 o 
   4   1   7      124.44      115.99      4.23 o 
   5   1   7        5.60        6.06      2.70 o 
   6   1   7        2.00        5.77      2.33 o 
   7   1   7       14.36       14.90      5.32 o 
   8   1   7        2.20        3.34      2.47 o 
   9   1   7        0.00        4.25      7.46 o 
 -11   2   7        0.70        0.69      1.50 o 
 -10   2   7        4.90        5.26      2.14 o 
  -9   2   7        5.54        3.37      0.61 o 
  -8   2   7        1.92       -0.06      0.56 o 
  -7   2   7       17.74       23.96      1.64 o 
  -6   2   7        1.62        2.04      0.82 o 
  -5   2   7       58.96       64.81      5.95 o 
  -4   2   7        8.03        8.64      1.14 o 
  -3   2   7      403.71      455.49     13.46 o 
  -2   2   7      470.14      522.83     14.35 o 
  -1   2   7      410.95      428.25     15.93 o 
   0   2   7      391.92      387.35      8.64 o 
   1   2   7      817.50      814.79     17.36 o 
   2   2   7        5.37       12.04      2.57 o 
   3   2   7       99.85       94.68      3.99 o 
   4   2   7       29.99       29.50      4.68 o 
   5   2   7       15.86       22.44      3.78 o 
   6   2   7       19.51       16.80      2.35 o 
   7   2   7        9.38        9.94      3.14 o 
   8   2   7       32.02       32.87      3.89 o 
   9   2   7       16.52       19.37      9.15 o 
 -11   3   7       22.05       19.07      3.26 o 
 -10   3   7        0.43       -3.01      2.52 o 
  -9   3   7        3.38        5.80      2.58 o 
  -8   3   7        1.17       -1.38      2.50 o 
  -7   3   7        1.97        0.99      1.89 o 
  -6   3   7        3.42        4.27      0.72 o 
  -5   3   7       25.94       27.68      2.11 o 
  -4   3   7        0.01        0.24      0.83 o 
  -3   3   7      240.65      239.46      4.62 o 
  -2   3   7        4.74        2.21      1.21 o 
  -1   3   7       22.46       18.19      1.50 o 
   0   3   7       43.27       40.93      2.38 o 
   1   3   7       50.04       44.37      2.57 o 
   2   3   7        6.95        5.28      1.55 o 
   3   3   7       82.14       86.57      5.85 o 
   4   3   7       97.62       92.02      9.56 o 
   5   3   7       41.99       42.89      3.07 o 
   6   3   7       18.71       23.41      3.25 o 
   7   3   7       92.94      105.14      4.61 o 
   8   3   7        6.05        7.00      2.64 o 
   9   3   7        0.65        5.32      2.84 o 
 -11   4   7        6.01        6.93      2.58 o 
 -10   4   7        4.45        4.77      2.91 o 
  -9   4   7       14.54       11.79      3.39 o 
  -8   4   7        6.27        3.75      3.00 o 
  -7   4   7        1.58        2.63      2.50 o 
  -6   4   7        9.60        7.02      2.65 o 
  -5   4   7       18.78       24.41      2.75 o 
  -4   4   7      381.16      430.05     19.67 o 
  -3   4   7       64.41       65.26      4.34 o 
  -2   4   7      240.12      259.73      4.91 o 
  -1   4   7      172.71      174.06      4.33 o 
   0   4   7      612.01      610.24      8.81 o 
   1   4   7        0.00       -1.49      1.39 o 
   2   4   7      382.53      364.00      6.93 o 
   3   4   7      424.68      432.62      8.37 o 
   4   4   7      638.88      652.78     12.60 o 
   5   4   7       40.71       46.55      3.45 o 
   6   4   7       47.78       56.07      4.09 o 
   7   4   7       76.84       75.95      4.20 o 
   8   4   7       16.58       11.91      3.40 o 
 -11   5   7        0.44        1.99      3.99 o 
 -10   5   7       47.35       51.26      7.32 o 
  -9   5   7        5.80        9.76      2.91 o 
  -8   5   7       66.61       63.78      7.34 o 
  -7   5   7      171.24      212.51      7.50 o 
  -6   5   7       48.62       47.37      3.99 o 
  -5   5   7       38.11       27.87      1.86 o 
  -4   5   7      264.38      267.20      7.75 o 
  -3   5   7       97.20      111.80      4.27 o 
  -2   5   7        8.61        6.55      1.69 o 
  -1   5   7        0.13        0.65      1.95 o 
   0   5   7      268.83      265.53      6.40 o 
   1   5   7        4.79        3.76      1.84 o 
   2   5   7        2.87        6.20      1.93 o 
   3   5   7      201.90      192.05      5.03 o 
   4   5   7      107.18      113.49      4.21 o 
   5   5   7        0.00       -0.53      5.09 o 
   6   5   7       63.37       70.06      4.05 o 
   7   5   7       10.86        9.24      3.71 o 
   8   5   7        2.94        0.74      2.08 o 
 -10   6   7        0.88        5.14      3.16 o 
  -9   6   7        4.62        1.73      5.58 o 
  -8   6   7        2.56        2.12      3.75 o 
  -7   6   7        0.15        3.20      3.91 o 
  -6   6   7        4.72       10.07      2.80 o 
  -5   6   7      194.31      232.76      7.97 o 
  -4   6   7        1.62        0.95      1.46 o 
  -3   6   7       96.56      103.61      2.95 o 
  -2   6   7       42.89       39.90      2.69 o 
  -1   6   7       86.11       89.86      8.74 o 
   0   6   7      145.42      151.82      4.19 o 
   1   6   7     1053.45     1097.60     15.64 o 
   2   6   7       19.59       21.33      2.60 o 
   3   6   7      196.57      205.34      9.08 o 
   4   6   7      224.86      226.50      9.96 o 
   5   6   7      439.20      477.64     16.99 o 
   6   6   7       40.83       34.39      3.52 o 
   7   6   7       16.02       23.38      3.95 o 
   8   6   7        2.86        5.69      3.11 o 
 -10   7   7        4.52        2.51      3.43 o 
  -9   7   7       12.42        2.09      5.20 o 
  -8   7   7        0.21        3.23      3.11 o 
  -7   7   7        0.08        4.01      5.26 o 
  -6   7   7        9.78       14.43      3.82 o 
  -5   7   7       34.91       37.12      6.01 o 
  -4   7   7      110.10      115.33      5.88 o 
  -3   7   7       46.33       43.92      2.09 o 
  -2   7   7      233.33      228.30      9.82 o 
  -1   7   7      255.78      268.54     10.08 o 
   0   7   7      147.08      170.76      5.41 o 
   1   7   7      508.70      551.34     10.00 o 
   2   7   7      165.34      169.66      4.94 o 
   3   7   7       36.98       36.00      2.79 o 
   4   7   7       34.57       36.20      2.89 o 
   5   7   7       41.53       52.22      6.19 o 
   6   7   7        2.03        0.79      2.46 o 
   7   7   7        1.41        0.46      2.63 o 
  -9   8   7       14.97       20.75      8.63 o 
  -8   8   7       14.04       17.27      3.85 o 
  -7   8   7        0.06        9.42      5.16 o 
  -6   8   7        8.87       10.86      3.47 o 
  -5   8   7       19.41       19.46      3.68 o 
  -4   8   7      133.36      135.06      4.92 o 
  -3   8   7        2.83        2.52      1.82 o 
  -2   8   7       10.92       12.87      5.68 o 
  -1   8   7       59.11       58.80      4.63 o 
   0   8   7      501.21      513.45     12.68 o 
   1   8   7      156.02      146.29      5.11 o 
   2   8   7       53.89       47.91      3.13 o 
   3   8   7       13.66       17.69      3.16 o 
   4   8   7        4.12        8.49      2.99 o 
   5   8   7       15.72       15.37      2.82 o 
   6   8   7        1.75        0.89      2.76 o 
   7   8   7        7.15        7.41      2.93 o 
  -9   9   7        0.73       -0.48      3.58 o 
  -8   9   7       10.18       15.68      4.04 o 
  -7   9   7        9.46        5.27      5.39 o 
  -6   9   7       18.07       16.14      4.64 o 
  -5   9   7        3.49        2.59      2.45 o 
  -4   9   7       15.65       12.85      5.29 o 
  -3   9   7       75.93       67.61      2.86 o 
  -2   9   7        3.46        4.21      1.60 o 
  -1   9   7       13.89       11.03      5.83 o 
   0   9   7       46.17       35.65      2.65 o 
   1   9   7      119.89      120.76      4.26 o 
   2   9   7       17.14       17.21      2.80 o 
   3   9   7       23.53       25.06      5.83 o 
   4   9   7        0.65        2.13      1.95 o 
   5   9   7        2.32       -0.81      2.73 o 
   6   9   7        0.88        7.07      4.12 o 
  -8  10   7       10.25       11.59      6.19 o 
  -7  10   7       12.68       15.02      6.42 o 
  -6  10   7       61.68       60.95      7.69 o 
  -5  10   7        0.17        0.63      1.64 o 
  -4  10   7       75.92       72.93     12.41 o 
  -3  10   7       49.57       57.55      7.31 o 
  -2  10   7      111.03       99.91      3.88 o 
  -1  10   7       20.81       18.65      5.78 o 
   0  10   7       24.30       20.31      3.71 o 
   1  10   7       12.98       17.67      2.86 o 
   2  10   7       53.24       42.31      3.17 o 
   3  10   7       14.33       15.81      3.09 o 
   4  10   7        9.48        3.70      4.69 o 
   5  10   7       11.90        8.69      2.38 o 
  -7  11   7        1.27        7.29      6.29 o 
  -6  11   7       21.99       18.47      4.52 o 
  -5  11   7        9.79        9.27      4.79 o 
  -4  11   7        0.46        1.63      1.40 o 
  -3  11   7       17.06       17.96      4.26 o 
  -2  11   7       78.11       65.03      4.79 o 
  -1  11   7        1.26       -0.38      2.10 o 
   0  11   7       10.42       11.51      2.25 o 
   1  11   7       48.41       50.27      3.61 o 
   2  11   7       35.43       36.97      9.72 o 
   3  11   7        1.11        4.28      2.42 o 
   4  11   7        0.21       -0.23      2.20 o 
  -5  12   7        1.09       -2.90      6.02 o 
  -4  12   7        1.49        1.23      1.81 o 
  -3  12   7        0.60        1.98      6.03 o 
  -2  12   7       46.46       38.65      3.27 o 
  -1  12   7        1.60       -1.99      2.62 o 
   0  12   7       16.26       16.97      2.61 o 
   1  12   7        0.14       -1.06      2.51 o 
   2  12   7        0.82        1.58      2.57 o 
   3  12   7        7.33        7.16      2.90 o 
  -3  13   7        7.42        3.79      2.01 o 
  -2  13   7        0.60       -1.05      2.48 o 
  -1  13   7       22.68       25.29      2.87 o 
   0  13   7        1.93        0.16      2.58 o 
 -10   0   8        5.73        1.13      1.27 o 
  -8   0   8      104.60      115.86      4.10 o 
  -6   0   8      154.08      190.43      5.57 o 
  -4   0   8      119.99      158.22      4.79 o 
  -2   0   8        5.51        5.53      2.74 o 
   2   0   8        5.26        2.63      3.39 o 
   4   0   8       18.26       15.72      3.02 o 
   6   0   8       56.13       61.13      5.61 o 
   8   0   8       26.29       34.98      5.03 o 
 -11   1   8        6.66        1.53      2.95 o 
 -10   1   8       11.40        1.80      1.63 o 
  -9   1   8       24.05       20.95      1.23 o 
  -8   1   8       12.56       12.74      1.53 o 
  -7   1   8        3.04        1.38      1.13 o 
  -6   1   8      211.62      215.59      4.40 o 
  -5   1   8       25.63       18.73      1.93 o 
  -4   1   8       25.31       28.33      1.77 o 
  -3   1   8       32.37       33.78      2.28 o 
  -2   1   8        1.75        3.05      3.39 o 
  -1   1   8       60.79       55.83      2.38 o 
   0   1   8      106.96      113.61      4.02 o 
   1   1   8      220.55      223.45      5.79 o 
   2   1   8       37.55       36.05      3.08 o 
   3   1   8        0.09        0.07      1.60 o 
   4   1   8       23.81       23.83      2.88 o 
   5   1   8        0.41        2.12      1.91 o 
   6   1   8        0.64        0.32      2.40 o 
   7   1   8        6.81        5.35      2.83 o 
   8   1   8       10.23       13.00      2.98 o 
 -11   2   8        0.56       -1.67      1.47 o 
 -10   2   8        4.05        4.15      2.87 o 
  -9   2   8       10.10        8.45      2.71 o 
  -7   2   8       32.84       35.96      4.91 o 
  -6   2   8       46.00       59.09      2.70 o 
  -5   2   8      271.08      290.91      7.87 o 
  -4   2   8       12.40       13.31      4.52 o 
  -3   2   8       35.10       37.28      1.95 o 
  -2   2   8      134.26      146.33      3.61 o 
  -1   2   8        6.39        5.12      1.37 o 
   0   2   8        6.85        4.27      2.20 o 
   1   2   8       92.92       99.17      3.75 o 
   2   2   8       28.40       29.15      3.04 o 
   3   2   8      106.77      112.04      4.50 o 
   4   2   8       96.80      100.01      4.47 o 
   5   2   8       69.98       71.65      5.49 o 
   6   2   8       97.54      110.52      7.53 o 
   7   2   8        5.96        3.86      3.07 o 
   8   2   8       13.88       13.34      2.89 o 
 -10   3   8        2.19        4.23      3.58 o 
  -9   3   8        3.87        5.75      3.39 o 
  -8   3   8        2.20        0.74      2.62 o 
  -7   3   8        0.30        0.69      0.61 o 
  -6   3   8        6.94        7.19      1.25 o 
  -5   3   8        1.64        1.52      1.63 o 
  -4   3   8        2.45        3.92      1.54 o 
  -3   3   8       14.70       12.92      1.61 o 
  -2   3   8      206.78      218.03      4.71 o 
  -1   3   8        6.42       10.02      2.50 o 
   0   3   8       44.47       46.09      2.34 o 
   1   3   8       45.15       35.24      3.71 o 
   2   3   8        2.24       -0.66      1.81 o 
   3   3   8       89.23       85.98      3.89 o 
   4   3   8      216.08      223.55      5.91 o 
   5   3   8        8.67        4.58      2.13 o 
   6   3   8        2.95        1.31      3.39 o 
   7   3   8        0.01        4.59      2.36 o 
   8   3   8        1.37        3.51      2.88 o 
 -10   4   8        1.81        2.45      2.43 o 
  -9   4   8       16.82       14.96      2.84 o 
  -8   4   8        2.93        3.08      2.47 o 
  -7   4   8        4.08        6.67      3.53 o 
  -6   4   8        6.42        4.38      2.19 o 
  -5   4   8      134.42      146.02     17.12 o 
  -4   4   8       82.21       97.63      2.85 o 
  -3   4   8        3.49        2.36      5.09 o 
  -2   4   8        1.01        4.40      5.27 o 
  -1   4   8      241.74      246.40      5.03 o 
   0   4   8      169.76      176.36      6.90 o 
   1   4   8     1449.45     1574.37     29.93 o 
   2   4   8       78.25       79.89      3.80 o 
   3   4   8      290.45      314.81      6.10 o 
   4   4   8      291.60      303.15      8.95 o 
   5   4   8       51.53       43.37      3.97 o 
   6   4   8       36.43       41.09      5.11 o 
   7   4   8        2.85        1.21      7.21 o 
 -10   5   8       22.95       24.11      5.51 o 
  -9   5   8        2.11        4.48      3.12 o 
  -8   5   8        7.98        7.36      2.75 o 
  -7   5   8        7.49       16.72      3.03 o 
  -6   5   8        1.24        2.33      2.47 o 
  -5   5   8        0.24        0.27      1.20 o 
  -4   5   8        0.19        1.28      2.77 o 
  -3   5   8       80.90       92.04      6.26 o 
  -2   5   8       44.53       43.79      2.20 o 
  -1   5   8       49.23       47.26      2.39 o 
   0   5   8      223.42      220.75      5.36 o 
   1   5   8      185.49      181.93      5.90 o 
   2   5   8        1.39        2.00      2.69 o 
   3   5   8      122.10      132.68      4.63 o 
   4   5   8       45.37       39.47      4.06 o 
   5   5   8        2.92        7.75      3.64 o 
   6   5   8       34.49       31.89      7.07 o 
   7   5   8        1.73        1.93      2.66 o 
 -10   6   8        0.00       -6.23      4.15 o 
  -9   6   8        4.32        3.42      2.98 o 
  -8   6   8        2.20       -2.23      3.93 o 
  -7   6   8        3.28        7.16      4.01 o 
  -6   6   8        9.15       13.57      5.12 o 
  -5   6   8       12.36        9.15      1.77 o 
  -4   6   8        0.34        0.04      1.19 o 
  -3   6   8      243.14      239.24     10.90 o 
  -2   6   8     1314.23     1366.03     38.36 o 
  -1   6   8       31.37       34.22      2.41 o 
   0   6   8      250.05      274.78      8.00 o 
   1   6   8      202.36      207.49      6.30 o 
   2   6   8      647.82      652.82     10.72 o 
   3   6   8       78.34       80.50      3.66 o 
   4   6   8       54.79       54.56      5.14 o 
   5   6   8        8.07        8.99      6.17 o 
   6   6   8        5.44        8.49      3.17 o 
   7   6   8        0.02        6.02      6.26 o 
  -9   7   8        0.00       -2.21      3.06 o 
  -8   7   8       22.89       25.34      4.14 o 
  -7   7   8        0.05        3.02      3.20 o 
  -6   7   8       12.59       21.09      3.74 o 
  -5   7   8       53.12       39.45      7.56 o 
  -4   7   8       81.36       82.53      3.62 o 
  -3   7   8      167.73      172.92      4.42 o 
  -2   7   8      369.61      399.75      8.07 o 
  -1   7   8       18.32       13.08      2.97 o 
   0   7   8       36.41       29.76      4.47 o 
   1   7   8        5.25        3.05      2.32 o 
   2   7   8       92.62      100.22      3.95 o 
   3   7   8       24.92       24.35      3.27 o 
   4   7   8        7.98        9.20      2.25 o 
   5   7   8        6.61        5.46      4.34 o 
   6   7   8        1.18        4.59      2.69 o 
  -9   8   8        2.11        4.14      6.70 o 
  -8   8   8       11.33       10.83      3.76 o 
  -7   8   8       21.08       19.47      5.93 o 
  -6   8   8        0.20       -0.17      3.06 o 
  -5   8   8        0.49        2.44      3.38 o 
  -4   8   8       94.86       94.56     12.43 o 
  -3   8   8      155.15      143.79     10.02 o 
  -2   8   8      282.84      279.56     13.61 o 
  -1   8   8       22.42       21.05      2.25 o 
   0   8   8       13.60       14.96      2.34 o 
   1   8   8       27.63       34.08      8.02 o 
   2   8   8        6.79        4.04      1.93 o 
   3   8   8       17.37       12.35      2.36 o 
   4   8   8       13.41       15.99      2.58 o 
   5   8   8        8.25        7.28      2.33 o 
   6   8   8        2.25        1.69      3.74 o 
  -8   9   8        4.69       -1.52      4.67 o 
  -7   9   8       19.01       23.40      5.65 o 
  -6   9   8       21.76       22.31      4.89 o 
  -5   9   8        0.99        3.33      9.59 o 
  -4   9   8       18.20       18.23      3.48 o 
  -3   9   8       32.10       30.70      2.83 o 
  -2   9   8       40.52       39.84      2.78 o 
  -1   9   8        0.00       -0.02      2.10 o 
   0   9   8       26.05       27.16      3.83 o 
   1   9   8        0.77       -0.19      3.00 o 
   2   9   8       12.99       14.40      2.38 o 
   3   9   8        8.21        7.42      2.52 o 
   4   9   8        0.46        1.19      2.94 o 
   5   9   8       19.29       27.10      2.97 o 
  -7  10   8        3.85        3.97      4.62 o 
  -6  10   8       23.99       33.45      7.86 o 
  -5  10   8       53.02       63.09      7.45 o 
  -4  10   8       24.56       19.99      4.63 o 
  -3  10   8       14.47       21.63      5.06 o 
  -2  10   8        7.48        5.64      1.98 o 
  -1  10   8       35.36       32.95      2.81 o 
   0  10   8       27.07       28.04      2.63 o 
   1  10   8        0.09       -0.02      2.04 o 
   2  10   8       17.43       21.09      6.37 o 
   3  10   8        1.07       11.44      4.39 o 
   4  10   8       33.27       36.42      7.89 o 
  -6  11   8        3.04       -5.72      3.81 o 
  -5  11   8       15.25       15.46      5.98 o 
  -4  11   8        1.76        4.68      1.92 o 
  -3  11   8        6.72        2.48      2.01 o 
  -2  11   8        7.70       10.98      2.92 o 
  -1  11   8       39.56       32.49      2.88 o 
   0  11   8        0.26        0.40      2.39 o 
   1  11   8        0.12       -2.49      3.13 o 
   2  11   8        0.66        0.58      2.17 o 
   3  11   8        1.85        2.38      2.24 o 
  -4  12   8        2.47        2.99      2.37 o 
  -3  12   8        4.59        2.63      2.62 o 
  -2  12   8        2.12        2.63      2.10 o 
  -1  12   8        0.88        2.77      2.03 o 
   0  12   8        2.43        7.69      3.27 o 
   1  12   8        0.07        3.06      4.64 o 
  -9   0   9       48.79       46.22      3.65 o 
  -7   0   9      198.03      250.85      9.22 o 
  -5   0   9        5.84        4.63      1.64 o 
  -3   0   9        8.02        4.77      2.01 o 
  -1   0   9        3.07        4.53      2.25 o 
   3   0   9       31.33       25.07      5.27 o 
   5   0   9      110.31      105.73      8.52 o 
   7   0   9        2.31        5.12      3.65 o 
 -10   1   9        0.34       -1.25      2.38 o 
  -9   1   9       21.57       15.24      1.24 o 
  -8   1   9        2.90        5.63      1.32 o 
  -7   1   9        4.28        4.06      1.35 o 
  -6   1   9        8.02        6.95      1.19 o 
  -5   1   9       15.64       12.96      1.44 o 
  -4   1   9       21.37       22.84      1.77 o 
  -3   1   9        8.83       10.40      1.66 o 
  -2   1   9       22.76       21.60      1.78 o 
  -1   1   9       17.05       17.37      1.78 o 
   0   1   9        3.86        4.31      1.65 o 
   1   1   9        1.31        0.16      1.99 o 
   2   1   9      112.91      108.56      4.40 o 
   3   1   9        0.54        1.59      2.19 o 
   4   1   9       19.76       23.50      3.15 o 
   5   1   9       44.89       56.95      6.84 o 
   6   1   9        2.47        7.42      2.69 o 
   7   1   9       20.10       22.87      3.14 o 
 -10   2   9        5.20        4.51      2.75 o 
  -9   2   9        6.54        2.63      0.88 o 
  -8   2   9       13.70        7.48      1.06 o 
  -7   2   9       25.42       23.46      7.60 o 
  -6   2   9       63.73       73.83      2.85 o 
  -5   2   9       27.12       29.96      2.09 o 
  -4   2   9        1.47        3.35      1.95 o 
  -3   2   9       28.19       23.41      2.50 o 
  -2   2   9        0.43        2.04      1.56 o 
  -1   2   9       18.85       18.03      2.09 o 
   0   2   9       77.28       77.34      6.30 o 
   1   2   9      120.07      113.59      4.04 o 
   2   2   9      174.64      177.11      4.95 o 
   3   2   9      126.52      127.99      4.97 o 
   4   2   9       54.40       50.55      3.21 o 
   5   2   9       17.70       14.51      3.36 o 
   6   2   9       20.94       34.72      6.60 o 
   7   2   9        6.20        8.15      2.88 o 
 -10   3   9        0.03        0.13      2.92 o 
  -9   3   9        6.97       11.07      3.65 o 
  -8   3   9        0.56        0.87      3.33 o 
  -7   3   9        0.43        0.41      1.18 o 
  -6   3   9        2.23        2.63      3.45 o 
  -5   3   9       89.90       91.75      9.42 o 
  -4   3   9        0.55        1.87      1.38 o 
  -3   3   9      147.46      161.60      3.87 o 
  -2   3   9       45.96       41.32      3.24 o 
  -1   3   9        2.69        1.94      3.70 o 
   0   3   9      195.41      204.23     10.85 o 
   1   3   9      167.18      160.06     11.24 o 
   2   3   9       30.34       27.59      3.46 o 
   3   3   9        2.54        2.69      2.11 o 
   4   3   9        1.42        3.70      2.43 o 
   5   3   9        5.84       12.53      3.41 o 
   6   3   9        0.53        0.78      2.26 o 
   7   3   9        1.95        5.43      3.15 o 
 -10   4   9        0.07        0.96      2.61 o 
  -9   4   9        0.15        3.14      3.37 o 
  -8   4   9        0.98        3.01      3.89 o 
  -7   4   9        4.12        0.89      0.89 o 
  -6   4   9       16.35       16.58      3.47 o 
  -5   4   9        5.98        8.68      1.38 o 
  -4   4   9      196.49      194.19     10.97 o 
  -3   4   9        0.05        0.51      2.45 o 
  -2   4   9      480.11      517.89      9.88 o 
  -1   4   9       61.50       69.97      3.22 o 
   0   4   9      354.49      385.56     13.10 o 
   1   4   9      498.05      541.83     20.55 o 
   2   4   9      276.36      277.42      6.71 o 
   3   4   9       91.31       99.16      4.32 o 
   4   4   9       15.91       11.38      2.45 o 
   5   4   9        9.80       10.10      3.14 o 
   6   4   9       14.52       11.88      2.64 o 
   7   4   9        3.27        6.39      3.55 o 
 -10   5   9        1.45        2.50      4.00 o 
  -9   5   9        2.07        4.25      4.12 o 
  -8   5   9        2.02       -0.71      2.64 o 
  -7   5   9        4.08        4.45      3.18 o 
  -6   5   9       37.40       58.01      6.31 o 
  -5   5   9       11.24       12.00      6.24 o 
  -4   5   9       80.69       79.37      3.03 o 
  -3   5   9       53.63       51.16      2.52 o 
  -2   5   9      112.95      111.16      4.32 o 
  -1   5   9        0.05       -0.77      1.96 o 
   0   5   9      305.13      335.78     15.59 o 
   1   5   9      111.35       99.79      7.43 o 
   2   5   9        0.13        1.15      1.92 o 
   3   5   9       49.80       50.38      3.49 o 
   4   5   9        1.82       11.34      4.64 o 
   5   5   9        2.58        6.45      2.51 o 
   6   5   9        0.14        2.81      2.44 o 
  -8   6   9        0.01        8.38      3.50 o 
  -7   6   9       29.83       26.03      5.07 o 
  -6   6   9       36.97       34.33      9.07 o 
  -5   6   9      578.84      667.14     23.88 o 
  -4   6   9       35.09       31.87      2.27 o 
  -3   6   9       14.35       11.78      2.40 o 
  -2   6   9      263.62      261.96      6.52 o 
  -1   6   9      898.72      930.82     28.32 o 
   0   6   9      136.49      137.15      4.26 o 
   1   6   9       41.99       36.45      2.69 o 
   2   6   9        0.53        0.74      1.37 o 
   3   6   9        3.20        3.87      2.32 o 
   4   6   9        0.00       -2.85      2.67 o 
   5   6   9        4.79        2.60      2.63 o 
   6   6   9        5.66       10.78      8.32 o 
  -9   7   9        0.22       -0.38      4.79 o 
  -8   7   9       43.03       54.18      6.24 o 
  -7   7   9       17.04       21.72      7.53 o 
  -6   7   9       35.38       24.71      8.77 o 
  -5   7   9      157.25      217.34     10.37 o 
  -4   7   9       15.89       15.13      1.76 o 
  -3   7   9       21.98       23.22      2.04 o 
  -2   7   9        3.96        4.11      2.02 o 
  -1   7   9       57.24       57.96      8.74 o 
   0   7   9       13.91       15.24      3.98 o 
   1   7   9       10.00        7.03      2.14 o 
   2   7   9        0.72        0.24      2.03 o 
   3   7   9       11.77       10.23      2.50 o 
   4   7   9       37.01       44.39      3.37 o 
   5   7   9        0.98        0.30      2.82 o 
  -8   8   9        4.66       17.90     11.24 o 
  -7   8   9        0.79        1.55      3.56 o 
  -6   8   9       33.69       44.26      7.00 o 
  -5   8   9       87.45       81.70      4.86 o 
  -4   8   9       10.96       10.54      7.26 o 
  -3   8   9        6.77        6.32      2.27 o 
  -2   8   9        9.04        7.44      3.82 o 
  -1   8   9       51.57       51.56      4.74 o 
   0   8   9       39.00       38.68      2.97 o 
   1   8   9       25.88       35.45      3.10 o 
   2   8   9        3.09        1.09      3.31 o 
   3   8   9        2.17        3.59      2.22 o 
   4   8   9        0.33       -0.45      2.35 o 
   5   8   9        0.00        2.43      2.84 o 
  -7   9   9        1.19        3.72      4.69 o 
  -6   9   9       21.12       37.02      6.77 o 
  -5   9   9        4.60        4.85      1.90 o 
  -4   9   9        5.19        1.64      1.90 o 
  -3   9   9       63.24       58.31     18.42 o 
  -2   9   9        0.35        1.04      1.69 o 
  -1   9   9        8.86        5.72      2.25 o 
   0   9   9       11.57        9.35      2.69 o 
   1   9   9        7.20        5.69      2.44 o 
   2   9   9       28.12       30.47      3.10 o 
   3   9   9        0.35        8.04      3.62 o 
   4   9   9        3.14        1.51      2.57 o 
  -6  10   9        0.84       -1.55      3.85 o 
  -5  10   9        1.60        0.51      5.03 o 
  -4  10   9       27.06       23.45      2.68 o 
  -3  10   9       28.08       21.90      2.20 o 
  -2  10   9       23.90       22.13      3.16 o 
  -1  10   9       33.97       25.94      7.26 o 
   0  10   9        0.11        2.59      2.41 o 
   1  10   9       42.75       51.04      4.33 o 
   2  10   9       14.68       21.98      3.01 o 
   3  10   9        7.17        6.36      2.60 o 
  -4  11   9        6.31        6.46      2.57 o 
  -3  11   9       10.75        8.68      1.92 o 
  -2  11   9        0.05        0.76      2.31 o 
  -1  11   9        0.98        0.12      1.90 o 
   0  11   9        0.34        2.44      2.70 o 
   1  11   9        5.48        9.31      2.67 o 
  -8   0  10        4.76        1.63      1.52 o 
  -6   0  10       16.93       17.93      3.51 o 
  -4   0  10        0.10        1.38      3.00 o 
  -2   0  10        4.28        3.50      3.01 o 
   0   0  10        9.91        2.50      2.51 o 
   2   0  10      189.57      152.91     10.25 o 
   4   0  10        2.86        6.02      3.24 o 
   6   0  10        6.18        0.89      5.17 o 
 -10   1  10        0.65        1.83      1.37 o 
  -9   1  10        0.01       -0.45      1.04 o 
  -8   1  10        1.09       -0.46      1.30 o 
  -7   1  10        0.01        1.09      1.57 o 
  -6   1  10        2.94        4.63      1.20 o 
  -5   1  10        0.20        0.00      1.25 o 
  -4   1  10        0.20        0.18      1.92 o 
  -3   1  10       25.52       27.53      2.51 o 
  -2   1  10        1.11        0.17      3.32 o 
  -1   1  10      110.84      118.79      4.77 o 
   0   1  10        1.95        1.10      2.04 o 
   1   1  10        5.97        4.31      1.90 o 
   2   1  10       58.84       50.55      3.14 o 
   3   1  10        0.28        1.03      4.88 o 
   4   1  10       45.85       46.82      6.09 o 
   5   1  10        2.96        3.28      2.34 o 
   6   1  10        6.11        1.26      4.51 o 
 -10   2  10        2.92        3.59      2.17 o 
  -9   2  10       29.03       26.78      3.72 o 
  -8   2  10        6.63        3.04      2.00 o 
  -7   2  10        0.52        0.95      1.81 o 
  -6   2  10        0.60        0.38      1.25 o 
  -5   2  10        1.04        2.11      1.38 o 
  -4   2  10        1.29        5.91      3.86 o 
  -3   2  10       30.52       33.67      3.21 o 
  -2   2  10       80.90       87.25      6.34 o 
  -1   2  10       39.89       35.98      4.50 o 
   0   2  10      101.52       93.41      3.64 o 
   1   2  10      134.07      138.99      5.65 o 
   2   2  10        6.31        5.88      2.16 o 
   3   2  10       93.06       98.26      7.08 o 
   4   2  10       14.51       12.38      3.27 o 
   5   2  10        1.17        3.76      2.38 o 
   6   2  10        4.56        5.12      2.88 o 
  -9   3  10        0.03        0.07      2.38 o 
  -8   3  10        0.38       -0.38      1.19 o 
  -7   3  10        0.01        0.50      1.12 o 
  -6   3  10       23.67       22.81      3.11 o 
  -5   3  10       22.66       22.66      2.03 o 
  -4   3  10       32.14       33.30      4.89 o 
  -3   3  10      108.47      116.31      3.69 o 
  -2   3  10      239.84      254.01      5.72 o 
  -1   3  10       22.66       22.38      2.16 o 
   0   3  10       11.02       11.40      4.20 o 
   1   3  10        0.24       -2.17      1.80 o 
   2   3  10        0.14        0.74      2.13 o 
   3   3  10        7.12        6.81      5.97 o 
   4   3  10        0.44        3.81      2.38 o 
   5   3  10        6.73        3.75      2.39 o 
   6   3  10        0.63        2.45      5.90 o 
  -9   4  10        7.91        7.64      3.31 o 
  -8   4  10        5.10        6.37      2.90 o 
  -7   4  10       36.16       27.96      2.77 o 
  -6   4  10        9.52        8.80      5.09 o 
  -5   4  10      191.85      200.24     15.59 o 
  -4   4  10       14.34       13.90      1.86 o 
  -3   4  10      211.80      237.83      5.56 o 
  -2   4  10      239.79      257.02      9.63 o 
  -1   4  10      197.86      206.09     13.95 o 
   0   4  10      101.31      103.67      4.38 o 
   1   4  10       40.03       44.82      7.62 o 
   2   4  10        0.91       -4.00      2.74 o 
   3   4  10        7.16       11.10      2.63 o 
   4   4  10       14.60       12.11      2.55 o 
   5   4  10        0.02        0.79      2.79 o 
   6   4  10        0.36        2.32      2.73 o 
  -9   5  10       19.08       25.61      4.01 o 
  -8   5  10        3.60       11.82      4.93 o 
  -7   5  10        6.53       13.50      3.69 o 
  -6   5  10       65.61       55.87      9.79 o 
  -5   5  10       17.08       15.79      1.88 o 
  -4   5  10        5.04        3.05      3.32 o 
  -3   5  10      499.33      545.41     21.97 o 
  -2   5  10       16.49       10.52      8.88 o 
  -1   5  10        1.05        2.31      3.27 o 
   0   5  10       71.32       78.49      3.43 o 
   1   5  10       16.68       28.73      5.82 o 
   2   5  10       31.15       39.79      7.17 o 
   3   5  10        1.37       -1.13      2.64 o 
   4   5  10        3.07        3.02      2.49 o 
   5   5  10        0.75        0.01      2.62 o 
  -8   6  10      148.16      175.79      8.60 o 
  -7   6  10        3.14        9.88      7.21 o 
  -6   6  10       12.07        9.96      8.84 o 
  -5   6  10      104.23      118.10      6.65 o 
  -4   6  10      562.59      575.11     10.74 o 
  -3   6  10       96.65       94.63      5.55 o 
  -2   6  10       75.05       78.11      3.44 o 
  -1   6  10        0.73       -1.02      2.51 o 
   0   6  10       20.69       18.01      2.30 o 
   1   6  10        2.43        4.77      2.26 o 
   2   6  10        6.02        7.40      2.62 o 
   3   6  10       17.25       18.65      2.63 o 
   4   6  10        5.59        0.24      2.89 o 
   5   6  10        8.80       10.99      2.82 o 
  -8   7  10       30.30       23.31      7.68 o 
  -7   7  10        0.29        0.74      3.27 o 
  -6   7  10       16.64       10.75      6.33 o 
  -5   7  10       31.84       22.39      6.43 o 
  -4   7  10       10.88        6.37      4.24 o 
  -3   7  10       21.92       19.00      2.25 o 
  -2   7  10        0.06        3.49      4.05 o 
  -1   7  10        1.99        2.00      2.96 o 
   0   7  10       29.98       24.09      2.55 o 
   1   7  10      118.76      135.91     10.01 o 
   2   7  10        0.78        1.68      2.08 o 
   3   7  10       12.20       11.21      2.44 o 
   4   7  10        1.99        7.64      3.05 o 
  -7   8  10        1.75        1.90      3.38 o 
  -6   8  10        0.10       -1.12      3.53 o 
  -5   8  10        1.59       -2.77      2.33 o 
  -4   8  10       34.47       36.17      2.31 o 
  -3   8  10       33.67       29.70      5.99 o 
  -2   8  10        1.41        3.38      2.18 o 
  -1   8  10        2.90        2.63      1.87 o 
   0   8  10        0.50        1.12      1.89 o 
   1   8  10        1.03        1.74      2.13 o 
   2   8  10        5.58        3.90      4.08 o 
   3   8  10        0.67        6.93      2.92 o 
  -6   9  10       21.81       28.07      6.41 o 
  -5   9  10        1.40        1.22      3.63 o 
  -4   9  10        0.61        5.16      2.46 o 
  -3   9  10        0.01        0.90      3.19 o 
  -2   9  10        0.22       -0.21      3.95 o 
  -1   9  10        5.17        3.86      3.62 o 
   0   9  10        1.30        4.29      3.02 o 
   1   9  10        4.25       10.39      2.88 o 
   2   9  10        7.47        8.96      4.15 o 
  -4  10  10       12.92        4.67      1.88 o 
  -3  10  10        0.47        5.75      1.98 o 
  -2  10  10       24.07       26.37      2.60 o 
  -1  10  10        6.20        7.16      5.14 o 
   0  10  10        1.72        3.06      4.08 o 
  -9   0  11       11.06       11.44      1.52 o 
  -7   0  11        2.87        2.90      1.76 o 
  -5   0  11        2.67        5.63      2.40 o 
  -3   0  11       13.58       14.93      3.29 o 
  -1   0  11      146.41      127.98      6.34 o 
   1   0  11        1.29        6.12      3.49 o 
   3   0  11       25.43       17.55      4.23 o 
   5   0  11        0.18        3.37      3.50 o 
  -9   1  11        0.21        0.82      1.54 o 
  -8   1  11        6.46        3.05      1.86 o 
  -7   1  11        0.39       -0.27      1.31 o 
  -6   1  11        0.03        1.31      1.47 o 
  -5   1  11        1.36        1.60      1.49 o 
  -4   1  11       42.93       42.46      2.61 o 
  -3   1  11        1.54        5.91      1.91 o 
  -2   1  11       32.67       30.06      5.16 o 
  -1   1  11       69.42       58.80      8.21 o 
   0   1  11        6.44        7.16      2.59 o 
   1   1  11       75.55       65.88      6.31 o 
   2   1  11        0.76        2.45      2.16 o 
   3   1  11       11.04        9.03      4.76 o 
   4   1  11        1.99        2.75      2.75 o 
   5   1  11        2.26        2.43      3.04 o 
  -9   2  11        0.11        0.20      1.04 o 
  -8   2  11       19.07       18.98      2.63 o 
  -7   2  11        1.01       -0.67      1.57 o 
  -6   2  11        5.55        4.60      2.62 o 
  -5   2  11       16.83       22.15      2.15 o 
  -4   2  11        0.02        1.30      1.56 o 
  -3   2  11       64.33       68.55      3.76 o 
  -2   2  11       84.41       96.80      7.55 o 
  -1   2  11        1.47        0.86      1.75 o 
   0   2  11      122.54      125.53      7.25 o 
   1   2  11       14.21       13.42      4.90 o 
   2   2  11        9.94        6.81      3.52 o 
   3   2  11        7.02        8.79      2.58 o 
   4   2  11        7.30       10.23      2.73 o 
   5   2  11        0.18        5.92      3.19 o 
  -9   3  11        4.66        7.96      2.74 o 
  -8   3  11       10.04        3.99      2.92 o 
  -7   3  11        0.51        0.95      1.40 o 
  -6   3  11       44.16       43.82      2.82 o 
  -5   3  11       69.92       72.12      2.97 o 
  -4   3  11        9.03        7.37      1.87 o 
  -3   3  11        8.58        5.91      1.95 o 
  -2   3  11        0.00       -0.10      1.83 o 
  -1   3  11       24.68       20.60      5.23 o 
   0   3  11       18.86       17.58      6.83 o 
   1   3  11        1.93        5.48      2.35 o 
   2   3  11       20.90       13.48      3.40 o 
   3   3  11        1.22        3.40      2.53 o 
   4   3  11        6.16        7.03      3.01 o 
   5   3  11        0.45        1.91      2.48 o 
  -8   4  11       89.26      113.64     12.33 o 
  -7   4  11        0.52        0.38      1.00 o 
  -6   4  11       70.61       66.32     12.25 o 
  -5   4  11       45.65       45.87      4.88 o 
  -4   4  11       75.18       66.04      3.88 o 
  -3   4  11       67.86       72.64     12.23 o 
  -2   4  11       21.56       20.56      2.33 o 
  -1   4  11        3.14        6.24      2.08 o 
   0   4  11        0.98        0.34      2.10 o 
   1   4  11       17.56       15.63      2.44 o 
   2   4  11        0.01        1.20      2.23 o 
   3   4  11        0.04        2.91      2.66 o 
   4   4  11        0.11        2.35      3.46 o 
  -8   5  11        2.88        8.28      5.42 o 
  -7   5  11        3.64        3.73      3.16 o 
  -6   5  11      178.10      204.29      8.77 o 
  -5   5  11       14.14       11.54      4.78 o 
  -4   5  11        3.97        2.37      1.85 o 
  -3   5  11       20.94       19.94      2.26 o 
  -2   5  11        3.70        3.45      1.87 o 
  -1   5  11        6.70        7.05      2.50 o 
   0   5  11        0.01       -2.49      2.07 o 
   1   5  11        1.60        3.61      2.07 o 
   2   5  11       12.59       10.79      2.28 o 
   3   5  11        1.41        0.63      4.15 o 
   4   5  11        7.77        6.57      4.22 o 
  -7   6  11      148.15      164.54     11.15 o 
  -6   6  11       35.25       36.69      4.67 o 
  -5   6  11       36.30       32.40      7.04 o 
  -4   6  11        0.96        1.04      3.64 o 
  -3   6  11       54.62       55.62      3.82 o 
  -2   6  11       18.65       13.91     10.50 o 
  -1   6  11        6.78        8.07      2.41 o 
   0   6  11       23.56       20.09      2.91 o 
   1   6  11       10.62        9.08      5.45 o 
   2   6  11        2.40        4.64      4.84 o 
   3   6  11       25.02       31.77      3.60 o 
  -6   7  11        3.96       -1.63      3.89 o 
  -5   7  11        0.06        2.24      2.87 o 
  -4   7  11        1.46        0.40      2.41 o 
  -3   7  11       38.11       31.52      3.58 o 
  -2   7  11       37.95       41.44      2.92 o 
  -1   7  11        0.84        1.06      1.93 o 
   0   7  11        2.87        0.48      2.42 o 
   1   7  11        2.32        8.32      2.33 o 
   2   7  11       24.01       27.87      3.20 o 
  -5   8  11        0.01        5.20      4.82 o 
  -4   8  11        2.41        3.77      1.58 o 
  -3   8  11        6.38        6.12      6.26 o 
  -2   8  11        2.48        6.39      1.90 o 
  -1   8  11       11.55       10.76      7.35 o 
   0   8  11        1.90        0.47      1.98 o 
   1   8  11        4.09        4.36      2.31 o 
  -3   9  11        3.55        5.30      3.08 o 
  -2   9  11       19.34       15.62      2.87 o 
  -1   9  11        1.94        0.43      2.81 o 
  -8   0  12        0.18        0.99      1.49 o 
  -6   0  12        0.06        1.38      1.77 o 
  -4   0  12       64.75       71.70      5.31 o 
  -2   0  12       16.34       16.08      3.69 o 
   0   0  12       44.46       45.62      5.14 o 
   2   0  12        4.54        3.75      3.65 o 
  -8   1  12        2.02        4.61      2.28 o 
  -7   1  12        2.02        1.17      2.13 o 
  -6   1  12        5.56        7.06      3.29 o 
  -5   1  12        7.58        7.99      2.05 o 
  -4   1  12       29.25       29.51      2.81 o 
  -3   1  12       17.38       10.45      3.90 o 
  -2   1  12       57.72       52.51      4.40 o 
  -1   1  12        5.80       -0.57      3.20 o 
   0   1  12       20.39       16.90      3.09 o 
   1   1  12        1.90        1.06      2.28 o 
   2   1  12        6.87        4.96      2.75 o 
   3   1  12        3.17        7.87      5.63 o 
  -8   2  12        0.30        1.99      3.89 o 
  -7   2  12        1.99        2.83      4.08 o 
  -6   2  12        9.94        6.99      1.82 o 
  -5   2  12       31.71       32.12      3.55 o 
  -4   2  12        0.34        3.35      2.19 o 
  -3   2  12       25.60       23.91      2.31 o 
  -2   2  12       17.89       16.20      3.08 o 
  -1   2  12        6.99       10.08      8.49 o 
   0   2  12        5.02        0.76      3.19 o 
   1   2  12        7.03        3.98      2.43 o 
   2   2  12        0.01        1.55      2.36 o 
   3   2  12        7.10       10.04      3.47 o 
  -7   3  12        1.86        1.30      3.06 o 
  -6   3  12       22.25       21.12      2.65 o 
  -5   3  12        1.73        0.88      1.93 o 
  -4   3  12       30.48       26.93      6.94 o 
  -3   3  12       21.13       19.08      2.29 o 
  -2   3  12        1.71        0.57      4.37 o 
  -1   3  12       28.09       21.44      2.43 o 
   0   3  12        0.35        1.24      2.85 o 
   1   3  12        6.16        7.54      6.28 o 
   2   3  12        0.90        0.92      2.88 o 
   3   3  12        0.12        2.58      2.63 o 
  -7   4  12       64.90       67.63      5.26 o 
  -6   4  12       41.67       39.45     10.55 o 
  -5   4  12       14.27       10.76      1.98 o 
  -4   4  12        4.29        0.74      1.74 o 
  -3   4  12        7.38        6.49      2.18 o 
  -2   4  12        2.38        2.97      2.26 o 
  -1   4  12        2.69        0.85      2.44 o 
   0   4  12        0.00        0.56      2.31 o 
   1   4  12        0.05        0.00      3.01 o 
   2   4  12        0.51        5.91      2.66 o 
  -6   5  12       13.56        9.16      4.45 o 
  -5   5  12       20.51       11.55      4.64 o 
  -4   5  12        0.27        2.81      3.63 o 
  -3   5  12        1.38        3.76      1.78 o 
  -2   5  12        0.83        2.44      1.90 o 
  -1   5  12       13.25       16.51      3.66 o 
   0   5  12        3.65        5.55      2.39 o 
   1   5  12       12.61       11.52      2.74 o 
   2   5  12       17.26       24.89      3.46 o 
  -5   6  12        9.37        6.58      2.82 o 
  -4   6  12       10.51        9.96      3.20 o 
  -3   6  12       22.71       27.51      4.33 o 
  -2   6  12        1.06       -0.54      4.31 o 
  -1   6  12        4.01        6.15      5.85 o 
   0   6  12       25.69       26.96      3.33 o 
   1   6  12        1.03        0.72      2.24 o 
  -4   7  12        0.12        1.02      1.58 o 
  -3   7  12        0.01        0.31      6.39 o 
  -2   7  12        2.57       -1.99      5.33 o 
  -1   7  12       13.83       15.77      8.33 o 
   0   7  12        5.61        8.68      2.82 o 
  -5   0  13        2.28        1.52      3.89 o 
  -3   0  13       50.20       43.08      4.55 o 
  -1   0  13        1.65        2.12      4.37 o 
   1   0  13        0.02        2.75      3.26 o 
  -6   1  13       13.44       16.48      5.36 o 
  -5   1  13       31.20       27.64      7.09 o 
  -4   1  13        6.00        6.98      2.39 o 
  -3   1  13       23.79       21.32      8.94 o 
  -2   1  13        1.10        5.10      2.80 o 
  -1   1  13        8.87        3.49      2.44 o 
   0   1  13        2.11        7.21      2.84 o 
   1   1  13        0.09        2.94      2.57 o 
  -6   2  13        5.77        8.44      2.27 o 
  -5   2  13        1.19        3.63      4.14 o 
  -4   2  13        6.72        6.88      3.78 o 
  -3   2  13        0.34       -0.25      1.87 o 
  -2   2  13       10.61        9.99      2.86 o 
  -1   2  13        0.92        0.12      2.61 o 
   0   2  13        7.58        8.19      2.65 o 
   1   2  13        2.22        4.45      3.07 o 
  -5   3  13        3.56       -0.88      2.81 o 
  -4   3  13       11.38        8.28      5.79 o 
  -3   3  13        2.34        4.02      2.68 o 
  -2   3  13        2.72        4.44      2.39 o 
  -1   3  13        1.60        2.51      3.23 o 
   0   3  13        0.21       -0.19      2.74 o 
   1   3  13        0.06       -2.00      2.59 o 
  -5   4  13        0.01        4.40      4.45 o 
  -4   4  13        0.72       -1.25      2.13 o 
  -3   4  13        0.00        2.22      2.02 o 
  -2   4  13        1.49        4.43      2.63 o 
  -1   4  13        0.18       -1.01      2.38 o 
   0   4  13       19.24       22.35      6.03 o 
  -3   5  13        1.68        3.17      2.50 o 
  -2   5  13       16.38       18.88      3.00 o 
                                                 
